# Supplementary material for: Bad to All? A Novel Way to Analyze the Effects of Fee-for-Service on Multiple Grades Hospitals Operation Outcomes
Source: Int J Environ Res Public Health. 2021 Dec 2;18(23):12723. doi: 10.3390/ijerph182312723 (PMC8656721; doi:10.3390/ijerph182312723)
Supplement: Supplementary file 1 [file ijerph-18-12723-s001.zip]

Archive with 1 entries (1 files):
- ijerph-1415145-supplementary.xls
