# Supplementary material for: Bad to All? A Novel Way to Analyze the Effects of Fee-for-Service on Multiple Grades Hospitals Operation Outcomes
Source: Int J Environ Res Public Health. 2021 Dec 2;18(23):12723. doi: 10.3390/ijerph182312723 (PMC8656721; doi:10.3390/ijerph182312723)
Supplement: Supplementary file 1 [file ijerph-18-12723-s001.zip › ijerph-1415145-supplementary.xls]

## Sheet: bootstrap results
	lnmedirevenue		lnlos		lntms		lnipt
	coef1	p_value1	coef2	p_value2	coef3	p_value3	coef4	p_value4
1	0.486093	5.8e-43	0.444672	1.61e-60	0.319553	3.11e-23	0.375136	0.0712215
2	0.210899	1.65e-05	0.504113	4.26e-69	0.298647	4.84e-14	0.036106	0.655967
3	0.250489	8.61e-08	0.294106	1.19e-61	0.428863	5.05e-59	0.331591	3.08e-07
4	0.403598	1.17e-07	0.496774	1.26e-83	-0.0943776	0.00183893	-0.0514398	0.755787
5	0.221278	1.42e-05	0.197982	1.01e-46	0.55748	1.05e-51	0.42754	0.184857
6	0.379311	1.95e-13	0.531607	1.88e-159	0.337876	2.15e-12	0.469982	0.00232948
7	0.229703	1.23e-26	0.403504	4.97e-89	0.512889	7.27e-58	0.158886	0.515318
8	0.238408	3.71e-95	0.533483	1.3e-144	0.0844437	0.100371	0.451155	2.77e-05
9	0.457314	1.76e-45	0.328002	4.1e-173	0.300692	8.73e-13	0.146424	0.0951289
10	0.187523	6.14e-06	0.241588	7.19e-39	-0.0974703	0.112961	-0.159014	0.29006
11	0.284677	0.00041715	0.383899	1.88e-113	0.10573	0.23308	-0.0918774	0.552627
12	0.20238	5.83e-05	0.381302	1.63e-99	0.0778721	0.0911783	-0.22729	0.200352
13	0.358322	1.77e-22	0.459971	0	0.447391	2.19e-21	0.010781	0.960175
14	0.257332	8.08e-65	0.165985	1.16e-22	0.487202	6.69e-68	-0.220572	0.200497
15	0.344755	1.13e-163	0.236989	3.97e-91	0.376234	1.28e-46	-0.0749033	0.671836
16	0.344074	4.1e-09	0.558947	0	0.47347	5.93e-53	-0.173939	0.12162
17	0.237466	2.29e-37	0.12466	0.00014707	0.447251	5.73e-12	-0.131137	0.485092
18	0.329617	2.88e-26	0.511611	0	0.380897	1.37e-50	0.534168	1.39e-05
19	0.364204	8.27e-12	0.501466	9.98e-59	0.196894	2.25e-07	0.259759	3.57e-05
20	0.383292	3.3e-14	0.307298	9.54e-246	0.170575	0.0631297	-0.0423196	0.81063
21	0.516426	1.6e-45	0.638565	0	0.0380128	0.204805	-0.326483	0.00567105
22	0.375776	3.28e-53	0.40359	1.31e-63	0.577633	3.89e-25	0.191058	0.321179
23	0.339906	8.89e-10	0.313109	1.08e-121	0.382173	8.61e-25	0.484606	0.000296078
24	0.419657	5.59e-18	0.842414	0	-0.0440945	0.238153	0.287609	0.0187357
25	0.0433287	0.183283	0.184361	3.42e-13	0.554177	1.61e-08	-0.294481	0.00339954
26	0.281338	1.64e-06	0.313101	4.84e-151	0.416752	3.01e-08	-0.456889	3.79e-06
27	0.531479	1.23e-75	0.303259	1.17e-81	0.0570773	0.325222	-0.0930212	0.549148
28	0.465248	3.38e-20	0.267041	3.22e-103	0.232541	4.11e-09	-0.780854	7.09e-06
29	0.241793	3.77e-07	0.420282	3.27e-103	0.293888	5.69e-07	0.559495	1.3e-18
30	0.409965	7.99e-41	0.627392	3.89e-269	-0.2645	4.51e-05	-0.293092	0.0137206
31	0.372153	1.84e-19	0.460392	9.03e-148	0.395056	1.11e-07	-0.122839	0.0816355
32	0.490221	3.95e-21	0.242632	2.67e-37	0.441707	1.84e-14	-0.447026	0.00986805
33	0.371255	4.42e-24	0.619786	3.33e-112	0.151113	0.00767889	0.512499	0.00160848
34	0.234945	1.15e-08	0.357561	1.94e-72	0.276175	6.05e-43	0.249654	0.134886
35	0.348917	1.97e-18	0.468787	6.61e-15	0.407408	2.58e-149	-0.539241	0.107165
36	0.438931	7.89e-11	0.497231	1.35e-159	0.290066	0.00444044	-0.0390478	0.769898
37	0.364536	4.09e-45	0.420912	0	0.17559	0.00775119	-0.0843464	0.627431
38	0.329495	3.49e-113	0.36049	1.67e-126	0.386345	2.97e-23	0.266606	0.00014091
39	0.35509	2.92e-18	0.438098	1.66e-161	-0.0712925	0.24354	-0.22212	0.245243
40	0.157747	0.000202038	0.52274	0	-0.0501155	0.493544	-0.167261	0.383056
41	0.346764	6.15e-20	0.695059	2.86e-92	0.253269	1.09e-19	0.0827846	0.716772
42	0.126368	0.00103891	0.578449	4.33e-161	-0.556869	2.01e-29	0.244877	0.290871
43	0.426709	2.1e-05	0.589504	6.97e-298	0.115124	0.11641	0.531351	0.00438036
44	0.208967	2.11e-18	0.276418	4.06e-42	0.612727	5.89e-93	0.293225	0.00762609
45	0.196688	8.37e-11	0.342413	2.77e-181	0.0882267	0.0706841	-0.38648	0.0649011
46	0.219318	6.5e-38	0.150277	1.62e-22	-0.0746101	0.00479412	-0.441035	0.0249288
47	0.31521	9.18e-49	0.459359	0	0.156268	1.06e-08	-0.0715198	0.651674
48	0.704665	5.89e-147	0.644764	3.69e-42	0.195533	1.49e-06	0.161352	0.021838
49	0.142594	0.00265384	0.0829318	9.74e-16	0.353228	1.77e-43	0.291789	0.0151107
50	0.370784	1.71e-44	0.395367	2.56e-103	0.124773	6.47e-09	0.0437205	0.769364
51	0.416702	2.07e-68	0.481916	9.58380017901676e-313	0.435923	8.96e-58	0.238896	0.373423
52	0.304159	1.06e-08	0.660622	3.36e-118	0.180759	2.23e-09	0.123317	0.412599
53	0.288239	1.78e-45	0.623285	6.86e-279	-0.0510156	0.144568	0.149115	0.350503
54	0.245916	0.000683236	0.456853	5.07e-267	0.0878087	0.0502643	-0.238542	0.0692288
55	0.192946	1.23e-06	0.156821	5.79e-24	-0.0380778	0.456509	-0.009641	0.932489
56	0.130474	0.0136153	0.480862	6.56e-66	-0.46468	6.26e-33	-0.228114	0.0904127
57	0.21887	1.49e-06	0.530944	2.88e-173	-0.185077	7.7e-15	-0.327108	6.88e-09
58	0.501376	1.11e-60	0.63598	2.66e-69	0.155579	4.66e-32	-0.264709	1.07e-05
59	0.300198	1.77e-54	0.509448	0	0.146257	7.93e-08	0.204195	0.457404
60	0.30435	3.83e-108	0.425406	7.15e-186	0.0844307	0.066499	-0.164824	0.300231
61	0.210137	6.48e-08	0.292874	1.68e-22	-0.0867518	0.0172821	0.0909747	0.40019
62	0.373371	3.14e-09	0.22322	4.78e-28	-0.150296	0.000816178	-0.347384	0.102318
63	0.275339	1.23e-09	0.652398	0	-0.0749111	0.0133698	-0.13705	0.394375
64	0.193624	8.39e-17	0.404888	0	0.135409	6.71e-27	-0.358749	0.000676883
65	0.259151	2.04e-08	0.649534	9.41e-215	0.167488	0.0321701	0.303585	0.0461665
66	0.443397	6.75e-70	0.475347	9.32e-290	0.295408	1.18e-18	-0.261116	0.0290932
67	0.302548	1.31e-85	0.383991	1.25e-75	0.356693	3.3e-19	0.153903	2.91e-05
68	0.418072	4.91e-11	0.412552	2.3e-99	0.275734	5.9e-08	0.247098	0.0132545
69	0.298935	8.19e-42	0.569156	1.01e-81	0.098737	0.0307952	0.175426	0.514047
70	0.186785	1.86e-12	0.386011	1.48e-45	0.25815	1.07e-08	-0.0918271	0.46288
71	0.42542	1.15e-36	0.603146	5.12e-151	0.343234	5.55e-14	0.702109	1.07e-13
72	0.244273	6.91e-17	0.250627	7.27e-71	0.304715	1.73e-10	-0.139058	0.13095
73	0.32601	2.03e-36	0.18476	6.54e-10	0.573793	6.8e-61	-0.299228	0.106922
74	0.31237	3.69e-07	0.549584	2.5e-116	0.311197	2.7e-05	0.027307	0.878273
75	0.105836	0.000711396	0.321905	2.31e-47	0.170076	0.0646164	-0.0584458	0.439969
76	0.346854	3.18e-41	0.237704	1.07e-103	0.548594	1.26e-16	-0.0514227	0.605124
77	0.411737	5.77e-127	0.411969	0	-0.0172107	0.672692	-0.231481	2.88e-07
78	0.15476	1.26e-18	0.315697	6.75e-90	0.235167	2.35e-17	-0.310737	0.221599
79	0.514236	3.86e-48	0.258649	1.52e-13	0.473668	4.16e-125	0.0669906	0.558528
80	0.320314	2.76e-76	0.4169	0	0.465769	2.47e-08	0.106671	0.629149
81	0.393047	7.7e-29	0.436598	6.68e-137	0.518228	1.64e-55	0.351119	0.00256685
82	0.345942	4.15e-22	0.376048	3.43e-194	-0.00598527	0.796021	0.218956	1.27e-33
83	0.418379	6.95e-89	0.497906	1.48e-199	0.412068	1.08e-61	0.276155	0.13355
84	0.37553	1.06e-32	0.362387	9.63e-53	0.130395	0.00732267	-0.163733	0.30793
85	0.361944	1.52e-19	0.383976	1.05e-125	0.109628	4.93e-08	0.0863379	0.408063
86	0.146735	0.000189397	0.129355	2.86e-08	0.225517	0.000695243	0.377021	1.48e-13
87	0.216285	6.34e-13	0.257513	5.25e-65	0.659243	5.73e-99	0.278377	0.230259
88	0.288573	1.08e-94	0.451502	5.35e-72	0.264992	5.03e-10	0.0650157	0.811708
89	0.29892	2.25e-48	0.239105	2.08e-32	0.472389	4.39e-43	0.29429	0.146011
90	0.402274	1.92e-18	0.501204	5.23e-113	0.174704	1.35e-05	-0.0269874	0.880014
91	0.354338	3.78e-23	0.265222	7.16e-102	0.385471	1.22e-19	0.0029606	0.973563
92	0.282395	1.11e-13	0.285232	1.98e-60	0.0590575	0.0300892	-0.136037	0.498175
93	0.528154	8.49e-130	0.470554	1.54e-87	0.185484	0.00354546	-0.351725	0.241185
94	0.386775	1.42e-17	0.175606	1.37e-142	0.760725	2.83e-50	-0.805667	0.00157775
95	0.337249	4.91e-07	0.428477	1.86e-68	0.00989846	0.860873	-0.583311	0.000352845
96	0.399894	1.21e-12	0.749468	0	0.243455	1.42e-09	0.612492	0.00157242
97	0.528837	3.67e-82	0.412855	5.1e-85	0.467102	3.39e-06	-0.163122	0.597863
98	0.272437	1.9e-09	0.363415	9.45e-99	0.106661	0.00871768	0.568285	1.14e-08
99	0.368947	3.75e-12	0.568249	1.18e-107	-0.0920951	0.217854	-0.0927581	0.638479
100	0.290428	3.4e-09	0.266528	2.68e-43	0.474888	3.52e-23	-0.0312534	0.659927
101	0.532334	4.26e-68	0.477343	2.96e-274	0.288065	2.94e-40	-0.0125	0.960068
102	0.311214	5.03e-65	0.271132	1.55e-11	0.350371	2.01e-08	-0.496375	0.0471033
103	0.350944	2.06e-13	0.3424	6.89e-33	0.340443	1.97e-19	-0.14026	0.453713
104	0.483354	5.67e-86	0.342964	2.92e-18	0.971206	3.47e-151	-0.685414	0.0517183
105	0.00489836	0.868778	0.148064	5.69e-57	0.123653	0.00276995	0.334637	0.049256
106	0.353328	2.45e-25	0.451375	7.21e-161	-0.219483	6.17e-05	-0.0913089	6.97e-09
107	0.502769	1.84e-34	0.447424	1.91e-158	0.180396	1.69e-07	-0.438942	0.0038167
108	0.347673	4.61e-257	0.423458	7.06e-70	0.471543	9.52e-11	-0.102964	0.775857
109	0.333197	5.03e-17	0.384104	2.5e-89	0.127399	0.00129831	0.274189	5.38e-15
110	0.371937	9.57e-32	0.394835	5.4e-230	0.298341	8.23e-09	0.0332806	0.739146
111	0.343186	3.4e-14	0.56881	3.85e-113	0.224109	1.69e-07	0.169795	0.373759
112	0.312852	9.57e-40	0.378131	0	-0.0900133	0.0076644	0.213582	0.339851
113	0.200457	5.12e-07	0.295356	4.75e-75	-0.114834	0.0400225	0.140212	0.112219
114	0.0747943	0.00282975	0.214949	4.29e-16	0.60345	3e-89	-0.290154	0.401267
115	0.342014	3.5e-28	0.311812	3.18e-259	0.0149926	0.0541904	-0.0345005	0.845181
116	0.199289	9.83e-06	0.617242	2.3e-154	0.324942	2.2e-06	0.41981	0.0135731
117	0.318777	1.34e-212	0.451074	1.37e-112	0.589175	8.77e-93	0.0758395	0.62412
118	0.478295	3.44e-59	0.404929	1.19e-111	0.386112	1.7e-24	0.0897132	0.337618
119	0.650127	2.9e-52	0.660417	1.4e-60	0.262113	0.000652671	0.729944	0.00040072
120	0.614625	0	0.686792	5.3e-75	0.386098	9.63e-10	-0.225487	0.17025
121	0.486131	1.42e-101	0.599173	0	0.269555	0.0121322	0.219836	0.103458
122	0.35676	1.12e-77	0.539213	1.97626258336499e-323	0.347259	6.4e-25	0.424209	0.00929283
123	0.291682	3.69e-16	0.437429	3.28e-154	0.56446	0	0.371406	9.64e-06
124	0.123229	6.5e-12	0.523005	2.63e-183	-0.039169	0.528195	0.149051	0.355581
125	0.331285	3.51e-51	0.438923	2.46e-112	0.274956	2.95e-18	0.482419	2.14e-07
126	0.165926	3.29e-05	0.441417	1.76e-41	0.00472631	0.938849	0.350971	0.0106449
127	0.149162	3.78e-08	0.239023	1.25e-47	0.31109	8.44e-24	0.0730057	0.71489
128	0.524514	9.79e-44	0.486223	2.91e-185	0.228739	2.39e-45	0.267128	0.189971
129	0.232312	9.56e-41	0.341831	1.75e-156	0.0172973	0.355102	0.068375	0.723919
130	0.328768	2.17e-26	0.176502	1.74e-25	0.356079	6.41e-21	-0.42803	0.112965
131	0.23356	3.45e-14	0.33134	7.13e-64	-0.0522256	0.421235	-0.127802	0.408514
132	0.183028	2.17e-10	0.548919	6.74e-147	0.0256202	0.712881	0.0169094	0.892068
133	0.495636	2.19e-15	0.861642	5.16e-97	0.0593825	0.17437	0.371878	7.63e-05
134	0.486401	3.59e-23	0.622396	1.26e-102	0.16756	4.45e-06	-0.204395	0.131148
135	0.432621	2.52e-97	0.282274	1.99e-37	0.169953	1.39e-07	0.301348	0.0563735
136	0.186817	2.09e-58	0.327442	1.43e-152	-0.0685274	0.00639076	-0.422498	8.48e-07
137	0.20909	2.34e-06	0.522017	7.5e-78	0.13534	0.0180643	0.249856	0.179956
138	0.289687	3.82e-20	0.506776	1.86e-221	0.0750164	0.0756672	-0.207817	0.212116
139	0.580499	2.32e-82	0.640746	0	0.516072	1.89e-75	-0.101084	0.708543
140	0.227015	1.61e-10	0.0519114	2.04e-10	0.254488	0.00247438	0.0397866	0.852745
141	0.396768	2.39e-128	0.535294	1.83e-165	0.02448	0.463169	0.0557188	0.768755
142	0.409747	3.48e-17	0.522923	2.09e-206	0.602038	1.3e-40	-0.394801	0.013742
143	0.600031	2.36e-190	0.592158	6.79e-135	0.540481	8.01e-27	0.0597955	0.785612
144	0.356914	7.13e-09	0.40256	2.91e-84	0.187511	0.0123945	-0.534047	1.26e-06
145	0.348975	3.53e-33	0.372293	2.64e-121	0.369956	1.05e-77	0.29836	0.244669
146	0.438448	1.39e-148	0.456807	1.14e-45	0.15697	0.00019855	0.139376	0.432957
147	0.0701779	0.0036451	0.366083	2.55e-112	-0.0344193	0.374963	-0.858231	7.87e-22
148	0.440551	6.15e-18	0.301579	2.85e-95	0.634017	1.11e-31	0.096852	0.598113
149	0.346572	1.11e-33	0.436733	1.19e-284	0.318994	1.3e-36	0.233994	0.162684
150	0.397261	4.41e-55	0.424965	9.18e-38	0.0326022	0.279869	0.151944	0.0914995
151	0.282125	3.82e-14	0.520063	5.66e-200	0.25298	0.00434634	0.13835	0.0964567
152	0.17819	0.00358507	0.41698	2.48e-100	0.0415744	0.0770706	-0.533688	0.000214464
153	0.207296	4.77e-20	0.351718	9.75e-101	0.215793	1.24e-08	0.435266	2.06e-14
154	0.212778	4.13e-29	0.477768	2.8e-197	0.534528	1.41e-20	0.0214408	0.853808
155	0.142841	2.58e-05	0.389135	1.35e-192	0.369393	2.73e-69	-0.604629	0.00024948
156	0.161619	4.12e-23	0.209288	1.16e-43	0.668329	6.33e-209	0.548286	0.0241214
157	0.366562	3.29e-41	0.466614	0	0.31554	1.66e-16	0.142103	0.438719
158	0.551428	3.35e-70	0.367179	1.84e-53	0.270708	8.58e-22	-0.220979	0.124022
159	0.257447	0.000265833	0.468357	4.93e-267	0.324348	4.06e-07	-0.199982	0.115191
160	0.20076	1.21e-10	0.481945	0	0.239155	4.46e-09	0.0807141	0.751833
161	0.261825	8.89e-16	0.501819	5.66e-167	0.289209	3.3e-05	-0.327855	0.0460443
162	0.333292	5.31e-19	0.360042	2.2e-41	0.33679	5.84e-07	0.359752	4.34e-14
163	0.368289	2.58e-23	0.662899	2.34e-59	0.0515915	0.387854	0.0371241	0.818493
164	0.425116	1.21e-10	0.393523	0	0.224485	9.41e-05	0.114851	0.343608
165	0.378896	1.17e-44	0.400552	9.6e-35	0.427273	1.03e-43	0.251136	0.00800829
166	0.24747	2.01e-30	0.200284	1.51e-52	0.341748	3.43e-31	0.180693	0.253627
167	0.355148	9.39e-18	0.332951	1.6e-70	0.322475	7.32e-17	-0.316364	0.143246
168	0.440727	1.74e-60	0.324467	3.01e-53	0.389625	3.23e-13	-0.18528	0.418078
169	0.298433	1.06e-45	0.310679	1.08e-17	0.0573804	0.0588108	0.241616	2.23e-11
170	0.344424	8.57e-19	0.397093	5.56e-106	0.213119	8.25e-13	0.0591279	0.699206
171	0.361035	2.95e-27	0.604824	9.73e-60	0.317914	6.37e-06	0.418298	6.34e-10
172	0.471856	3.45e-26	0.414116	1.59e-268	0.213962	6.49e-09	-0.0662555	0.439106
173	0.352181	4.85e-54	0.361415	5.5e-81	0.063914	0.0624978	-0.367076	0.0655856
174	0.387495	1.13e-44	0.490316	8.85e-222	0.341188	3.41e-16	-0.292842	0.191094
175	0.506108	4.25e-67	0.581492	7.41e-137	0.241234	4.39e-07	0.3625	0.00197072
176	0.441261	6.44e-31	0.494305	1.93071961213134e-318	0.123947	0.000211592	-0.419574	0.135504
177	0.23116	1.29e-18	0.368933	2.53e-126	0.177947	4.74e-05	-0.0122691	0.951968
178	0.234181	1.31e-89	0.379289	1.59e-211	0.330888	6.7e-38	0.0277883	0.895672
179	0.397046	7.93e-24	0.331995	7.25e-188	0.298443	3.05e-07	-0.180416	0.0510314
180	0.287785	6.43e-06	0.282393	1.29e-56	0.30069	0.000204471	0.149204	0.367003
181	0.543869	5.84e-236	0.590605	8.93e-258	0.55145	1.08e-147	-0.320968	0.211417
182	0.164917	5.26e-15	0.444654	2.57e-102	0.168599	0.00529817	0.798617	6.61e-69
183	0.277712	1.63e-13	0.413463	6.34e-95	0.190521	5.97e-11	0.131066	0.143247
184	0.301696	7.76e-10	0.620904	1.46e-127	0.237066	6.65e-23	0.163256	0.449152
185	0.437684	3.8e-11	0.489996	2.06e-275	0.344701	8.52e-64	0.261999	0.231235
186	0.340881	1.37e-79	0.611664	0	0.0755032	0.0463348	-0.144167	0.46693
187	0.423175	1.65e-26	0.257389	6.49e-15	0.420973	1.82e-19	0.376148	0.00462827
188	0.298605	1.36e-09	0.511819	8.13e-147	0.143602	0.0148674	-0.328437	0.085385
189	0.0920449	0.143399	0.328386	1.63e-88	-0.101049	0.0967116	-0.322472	0.047442
190	0.187431	3.31e-05	0.283044	1.4e-13	0.0188631	0.687202	-0.0587867	0.457565
191	0.528339	6.1e-28	0.529236	1.7e-136	0.434396	1.05e-141	0.682915	2.94e-09
192	0.418984	3.09e-49	0.258127	4.71e-60	0.490256	2.22e-44	-0.227686	0.132609
193	0.276457	5.48e-13	0.43847	1.99e-251	-0.259266	4.11e-08	-0.5642	5e-11
194	0.346946	7.23e-21	0.344846	1e-74	0.35619	3.3e-25	-0.542639	0.0101207
195	0.141734	0.000481873	0.536536	0	0.0438714	0.0597453	-0.138552	0.31366
196	0.102166	4.91e-05	0.269621	1.27e-44	0.293655	9.53e-36	-0.142242	0.561202
197	0.0541589	0.429539	0.400936	3.07e-149	0.223837	0.0122649	0.333142	4.53e-10
198	0.442267	5.59e-13	0.558861	1.53e-173	0.133889	1.24e-06	-0.138536	0.410269
199	0.10659	0.00851792	0.419969	1.5e-129	-0.00187577	0.964309	0.613139	2.33e-31
200	0.326532	1.21e-24	0.504476	1.17e-256	0.0339102	0.237432	0.368887	2.91e-05
201	0.294963	1.5e-37	0.562467	1.55e-137	0.180477	0.00681805	-0.546648	0.0105086
202	0.251057	3.33e-14	0.261038	1.05e-66	0.46109	1.06e-79	-0.525083	0.00120773
203	0.400801	4.4e-65	0.217917	1.7e-32	0.322583	3.6e-13	0.381493	0.0437539
204	0.262278	1.1e-10	0.645673	1.44e-177	0.0766208	0.152616	0.0434775	0.726857
205	0.469017	2.39e-28	0.434819	2.24e-119	0.15176	1.68e-05	0.0927745	0.428213
206	0.314002	1.75e-15	0.296793	3.42e-146	0.108474	5.69e-08	-0.643662	0.00513628
207	0.391589	1.37e-32	0.560172	5.98e-161	0.229051	8.42e-08	-0.239091	0.124156
208	0.275844	2.99e-23	0.634734	5.82e-156	-0.00702585	0.911704	-0.00801494	0.890584
209	0.412724	2.01e-22	0.393029	9.95e-77	0.350909	9.74e-33	0.221016	0.337031
210	0.320626	6.52e-19	0.403987	8.93e-115	0.356393	1.68e-20	-0.0365844	0.851474
211	0.361714	2.49e-236	0.463179	1.59e-234	0.466954	9.67e-46	0.0950761	0.548691
212	0.394622	6.58e-19	0.410879	1.8e-184	0.377418	5.91e-06	-0.135468	0.153816
213	0.168947	4.21e-09	0.545512	1.56e-76	-0.316416	2.93e-07	-0.0432677	0.840089
214	0.12529	3.71e-17	0.478495	3.54e-200	-0.293535	3.05e-06	0.17119	0.10227
215	0.13923	9.95e-17	0.469961	2.25e-134	-0.126944	0.000461899	-0.194063	0.258369
216	0.324413	7.95e-22	0.54182	7.69e-283	0.347728	1.43e-56	0.191362	0.377818
217	0.159159	9.32e-20	0.459413	2.25e-75	0.199709	0.00389028	0.00937135	0.93256
218	0.173463	3.42e-08	0.46298	3.71e-170	0.150583	0.000165588	0.488761	0.000133933
219	0.0315991	0.389935	0.357	5.36e-110	0.0433754	0.48636	0.275094	0.00198033
220	0.44212	2.34e-14	0.44319	1.36e-203	0.511031	1.2e-13	0.0857804	0.662121
221	0.291997	1.15e-23	0.162165	4.43e-14	0.291203	7.57e-07	-0.72094	0.000356975
222	0.22441	5.1e-31	0.515889	3.73e-165	0.382943	2.66e-61	0.242393	0.174754
223	0.39756	9.21e-20	0.538622	6.76e-209	0.40387	2.41e-11	-0.588305	0.000281765
224	0.34798	6.47e-62	0.411769	2.9e-103	-0.145547	2.2e-39	0.177618	0.201299
225	0.293978	1.88e-99	0.361691	3.39e-48	0.00876764	0.939401	-0.53248	1.1e-10
226	0.392291	2.06e-60	0.288069	1.11e-46	0.459506	1.3e-34	0.114611	0.0182283
227	0.290934	6.63e-28	0.553847	3.84e-58	0.0871355	0.0160172	0.259286	0.113071
228	0.372676	2.89e-38	0.42765	4.6e-66	0.395055	9.62e-32	-0.382987	0.0662599
229	0.395273	4.78e-17	0.370647	4.93e-68	0.415849	2.24e-21	-0.222572	0.311523
230	0.366676	3.95e-77	0.355849	8.33e-54	-0.0184272	0.800695	-0.121233	0.0118614
231	0.322902	7.04e-18	0.230348	4.89e-26	0.296304	3.21e-34	-0.283756	0.00958278
232	0.392187	7.25e-256	0.459832	7.17e-77	0.383585	4.01e-28	-0.0241767	0.82126
233	0.27666	2.26e-10	0.202935	7.96e-99	0.306696	9.87e-08	0.237266	0.00327423
234	0.400556	3.6e-30	0.500851	2.25e-171	-0.0535219	0.0957762	-0.0136787	0.926609
235	0.471811	4.07e-41	0.535291	1.61e-201	0.368918	1.02e-13	0.190094	0.0632355
236	0.501313	1.54e-19	0.773654	3.34e-148	0.352923	8.62e-10	0.412195	0.0213822
237	0.319269	1.35e-06	0.459591	4.34e-197	-0.0361147	0.373907	0.298636	0.010764
238	0.213854	2.1e-32	0.340051	1.58e-73	0.428713	3.5e-36	0.0558074	0.587635
239	0.185454	5.44e-08	0.388734	1.65e-49	0.0528922	0.0038598	-0.163028	0.096779
240	0.317307	3.72e-07	0.588661	7.59e-126	0.0698556	0.4085	0.0236232	0.772086
241	0.632633	4.96e-79	0.495771	2.57523123820467e-314	0.460896	1.04e-42	-0.373289	0.0371441
242	0.414	9.25e-56	0.356669	1.05e-62	0.54737	3.44e-52	-0.34008	0.178388
243	0.424095	1.82e-47	0.401235	3.12e-150	0.352962	3.07e-17	-0.00833394	0.954485
244	0.194734	2.06e-09	0.324688	3.08e-48	0.100733	0.00329215	0.434942	0.00664142
245	0.3875	4.11e-10	0.474434	2.21e-152	-0.0376579	0.559903	-0.186728	0.0429359
246	0.53961	1.16e-23	0.405301	4.08e-66	0.080646	0.0144435	-0.0677087	0.24031
247	0.158064	4.4e-27	0.348747	3.97e-161	-0.0681057	0.0684143	-0.0985661	0.345595
248	0.22892	2.03e-37	0.245095	5.97e-143	0.423541	1.45e-54	0.0161653	0.884117
249	0.334488	1.27e-13	0.585281	1.12e-238	0.02232	0.742941	-0.043327	0.674376
250	0.244299	4.78e-09	0.345079	3.77e-145	0.19025	1.34e-07	-0.425963	0.102657
251	0.356638	3.51e-91	0.387706	1.7e-84	-0.167731	1.97e-09	0.180036	0.00189789
252	0.500092	7.08e-14	0.481475	5.87e-86	0.48442	9.14e-34	0.762112	9.45e-14
253	0.407726	4.83e-15	0.676312	9.19e-167	0.330369	1.54e-28	0.133651	0.394614
254	0.352051	2.51e-218	0.305849	3.1e-65	0.567958	1.78e-65	-0.0498572	0.88372
255	0.393381	2.49e-124	0.254738	3.44e-93	0.652959	2.98e-143	-0.435698	0.0263193
256	0.433614	2.16e-64	0.455394	2.21e-162	0.580335	1.14e-75	-0.299061	0.124887
257	0.308924	2.71e-35	0.38516	6.09e-28	0.150044	0.00043992	-0.0789757	0.532435
258	0.50226	2.56e-21	0.579342	6.06e-223	-0.0372494	0.498993	-0.414578	0.00043458
259	0.328264	3.51e-16	0.319409	2.66e-67	0.55614	6.09e-117	0.192893	0.229177
260	0.1271	0.00980666	0.458105	8.16e-34	0.30325	0.00389921	-0.699703	0.00108761
261	0.505986	1.15e-52	0.716239	1.42e-129	0.274245	0.000247802	-0.0223351	0.928173
262	0.372734	4.18e-24	0.176811	1.9e-26	0.10161	0.000210852	-0.544596	0.00199499
263	0.256949	1.36e-24	0.129786	6.04e-17	0.608757	2.08e-23	-0.1739	0.327948
264	0.218691	3.1e-07	0.267094	1.5e-33	-0.0837999	0.00725761	0.508619	2.66e-19
265	0.251351	2.52e-09	0.601352	3.11e-216	0.156332	2.7e-11	0.448948	0.000236357
266	0.405793	1.78e-33	0.625777	9.33e-171	0.275609	4.5e-18	-0.107216	0.449839
267	0.33345	1.43e-07	0.541272	5.34e-43	0.0882562	0.283543	-0.459091	3.41e-11
268	0.239223	2.37e-36	0.30392	6.27e-27	0.398556	4.13e-09	-0.699031	0.0121679
269	0.253048	7.14e-06	0.662424	1.07e-207	-0.0183491	0.698497	0.230002	0.000129723
270	0.123456	0.00282989	0.549303	0	-0.0387385	0.554224	0.185776	0.159189
271	0.359471	6.67e-57	0.872523	2.31e-224	-0.0786751	0.0420171	0.0621898	0.493557
272	0.332914	3.09e-12	0.622249	0	0.310026	2.59e-07	0.354827	0.031054
273	0.228928	1.15e-13	0.453997	5.57e-86	-0.125426	0.241555	-0.186084	0.267992
274	0.36429	8.75e-12	0.361606	1.55e-85	0.254783	0.000422719	-0.311887	0.00411436
275	0.427594	1.22e-13	0.409691	3.59e-119	0.163396	0.0260861	0.127812	0.461009
276	0.259546	1.39e-15	0.211426	7.73e-112	0.360948	2.05e-24	-0.332604	0.024583
277	0.417763	2.06e-06	0.172117	2.08e-26	0.244366	0.00274431	-0.618893	2.08e-08
278	0.337932	2.47e-15	0.371859	1.38e-150	-0.0664591	7.06e-07	0.446313	9.87e-16
279	0.396909	3.23e-13	0.409364	1.42e-219	0.409132	7.61e-23	-0.480239	0.101058
280	0.311916	6.84e-12	0.670042	1.03e-144	-0.29576	7.13e-08	-0.422138	0.136134
281	0.217129	6.96e-110	0.126415	7.4e-24	0.46943	2.84e-44	0.347635	0.0576172
282	-0.0537221	1.04e-06	0.465989	2.64e-98	-0.0460512	0.0864513	-0.298768	0.0578697
283	0.519873	1.6e-18	0.468068	4.75e-144	0.231533	3.2e-05	0.0632711	0.776551
284	0.37123	1.57e-12	0.494502	1.17e-151	0.205634	0.0148096	0.0416083	0.863681
285	0.438812	1.87e-37	0.446025	6.36e-221	0.0645756	0.0717959	0.240284	0.0351877
286	0.22264	9.36e-06	0.626636	0	0.143967	0.117633	0.179001	6.94e-06
287	0.173095	1.26e-82	0.259517	2.83e-83	0.188246	2.19e-27	-0.712405	3.99e-10
288	0.153022	6.03e-21	0.317948	4.33e-35	0.0865786	0.00738363	0.0254972	0.88531
289	0.484928	2.32e-17	0.56053	0	-0.145429	0.019828	-0.176916	0.365794
290	0.343498	1.37e-27	0.470088	5.62e-110	-0.00224128	0.937128	-0.31013	0.0762333
291	0.423083	7.11e-18	0.467995	0	0.200014	4.67e-05	0.226707	0.00103874
292	0.45512	6.23e-18	0.47956	0	0.352456	2.95e-08	-0.476539	0.00798573
293	0.179559	0.000128856	0.158949	4.53e-30	0.158579	1.04e-08	-0.407488	0.0903091
294	0.0310789	0.459184	0.235499	1.24e-16	0.24208	0.000739535	0.389097	0.000113513
295	0.255268	6.62e-26	0.457428	8.97e-124	0.338261	2.16e-08	0.0167405	0.918515
296	0.277988	1.41e-36	0.312663	2.4e-41	0.250275	5.08e-18	0.269943	0.0418364
297	0.0187941	0.265788	0.278765	6.93e-27	-0.203972	0.0013213	-0.0908627	0.687505
298	0.618016	1.01e-26	0.465758	3.4e-114	0.5395	1.37e-25	0.284072	0.14194
299	0.31484	5.7e-08	0.150123	1.81e-16	0.187791	0.014605	0.391975	0.0923481
300	0.382346	1.24e-22	0.551479	6.95e-190	0.11486	0.066888	-0.125108	0.206632
301	0.342955	8.62e-17	0.668941	4.56e-88	-0.304986	1.21e-17	-0.0489212	0.692196
302	0.434354	7.68e-111	0.371966	3.26e-66	0.221812	2.23e-18	-0.180351	0.193246
303	0.418944	9.56e-35	0.482322	6.45e-213	0.6257	2.23e-38	0.439007	0.0061399
304	0.400177	5.41e-12	0.680578	0	-0.0854171	0.0986693	0.353601	0.0286997
305	0.292961	1.24e-07	0.52834	3.03e-222	0.380329	1.95e-15	0.0374029	0.858902
306	0.273697	2.74e-25	0.642291	3.92e-145	0.328965	0.000378643	0.176531	0.361962
307	0.434319	7.35e-30	0.403715	5.19e-203	0.178766	2.33e-05	-0.394011	0.196319
308	0.310207	5e-29	0.44057	3.5e-108	-0.237721	4.94e-10	0.265675	4.31e-10
309	0.134485	4.38e-14	0.216589	9.42e-06	0.292566	1.93e-11	-0.417078	0.0335576
310	0.268843	6.62e-06	0.466621	6.39e-107	0.133013	0.00588291	0.279145	0.0020864
311	0.15117	8.04e-09	0.354631	7.19e-45	0.222283	3.32e-23	-0.00552056	0.975445
312	0.361739	1.27e-22	0.686111	4.74e-85	0.169013	0.000378617	-0.477476	0.00193144
313	0.0643076	0.0883676	0.40118	1.1e-26	0.299978	0.000343414	0.135023	0.401255
314	0.300012	3.65e-12	0.326665	3.84e-170	0.296706	1.01e-16	0.227325	0.000791786
315	0.573974	7.39e-265	0.427261	0	0.299614	3.56e-08	-0.244403	0.0951054
316	0.215188	5.69e-17	0.427078	4.01e-244	0.232457	8.09e-06	-0.172951	0.0292393
317	0.267508	6.58e-06	0.54044	4.71e-110	-0.176349	0.0103871	-0.0188147	0.91055
318	0.193703	9.95e-05	0.400927	4.04e-55	0.460031	9.39e-11	-0.323695	0.00379192
319	0.437848	1.44e-09	0.286019	2.21e-223	0.397997	8.28e-11	-0.187907	0.404429
320	0.407301	1.2e-12	0.511813	1.51e-107	0.186075	2.36e-07	0.115996	0.501383
321	0.360014	9.35e-23	0.64204	1e-257	0.3435	1.09e-05	0.0982756	0.0894556
322	0.336035	1.46e-18	0.305789	8.49e-151	0.400512	1.87e-12	0.387869	0.018768
323	0.430044	8.87e-52	0.632536	2.12e-82	0.1483	3.06e-05	0.440081	9.14e-06
324	0.366799	1.27e-143	0.408274	3.55e-94	0.096592	0.0525097	0.237611	0.0346614
325	0.415243	3.06e-19	0.371676	5.75e-58	0.189183	3.59e-05	0.272916	0.00412212
326	0.316073	2.44e-112	0.276018	2.02e-27	0.376311	3.36e-37	0.0529999	0.689193
327	0.294294	3.19e-12	0.765203	0	-0.0311411	0.415916	0.210113	0.238129
328	0.196093	2.8e-05	0.276451	5.85e-19	0.400328	3.9e-19	0.351318	0.0376709
329	0.244158	2.36e-06	0.417156	2.22e-252	0.404608	4.79e-38	0.315911	0.0323469
330	0.22938	1.18e-11	0.597265	7.32e-159	0.280432	6.13e-09	0.393993	0.233807
331	0.311761	7.82e-10	0.268818	2.99e-23	0.503375	4.76e-32	0.0908011	0.64454
332	0.405711	1.05e-41	0.209732	3.64e-23	0.135293	0.0011549	-0.350768	0.00227295
333	0.325302	1.38e-23	0.372867	1.32e-92	0.150129	0.000218688	-0.228597	0.0756801
334	0.422514	1.94e-191	0.572288	8.39e-81	-0.251998	4.7e-13	0.122273	0.144156
335	0.273982	5.08e-16	0.756421	0	0.0780119	0.00123949	-0.287054	0.159389
336	0.175116	5.53e-51	0.4592	4.71e-47	0.00777308	0.687702	0.207595	0.175135
337	0.553201	0	0.462841	1.74e-162	0.430332	2.78e-19	-0.758807	4.52e-07
338	0.465806	4.77e-15	0.58083	2.22e-226	0.427449	4.78e-11	0.613205	0.0106119
339	0.136668	0.0134421	0.259155	1.84e-12	0.0397828	0.227745	-0.224409	0.186365
340	0.510773	5.19e-21	0.798412	9.95e-147	0.192903	1.85e-05	0.0474176	0.701295
341	0.179671	2.06e-08	0.526417	6.03e-77	0.0584254	0.22996	-0.664151	2e-05
342	0.434451	2.89e-12	0.42118	4.21e-125	0.0970028	0.0126612	-0.276804	0.083854
343	0.174273	0.00126904	0.414705	3.34e-133	0.0605776	0.130623	0.0481919	0.741663
344	0.193052	1.29e-08	0.221751	2.43e-89	-0.0859071	0.000206559	-0.184017	0.329588
345	0.225506	0.000126851	0.329119	1.35e-25	0.135391	1.59e-08	0.460404	0.00194695
346	0.228964	4.47e-13	0.415352	3.04e-49	0.502952	1.75e-67	-0.123939	0.701874
347	0.311294	1.19e-24	0.289481	5.24e-17	0.15015	4.76e-05	0.129155	0.34124
348	0.159855	3.55e-08	0.301108	8.5e-14	0.504133	1.21e-88	-0.0161485	0.944344
349	0.61496	5.37e-79	0.512783	1.56e-195	0.556599	2.01e-42	0.392542	0.0396993
350	0.403655	1.06e-57	0.603066	0	0.296044	2.29e-39	-0.225136	0.09599
351	0.251517	1.23e-29	0.525377	1.64e-116	-0.0172031	0.626922	-0.270271	0.00259717
352	0.411776	2.26e-13	0.347281	6.85e-54	0.139678	1.86e-07	-0.214536	3.31e-05
353	0.249061	6.85e-24	0.600856	7.61e-139	-0.0233405	0.286077	0.628894	3.86e-10
354	0.407096	1.65e-13	0.476758	3.47e-54	-0.033644	0.560974	-0.226603	0.44882
355	0.330146	9.09e-38	0.413974	1.79e-150	0.0521586	5.83e-19	-0.115978	0.677763
356	0.297126	4.67e-38	0.56054	5.52e-290	0.345498	1.49e-46	-0.0939259	0.590101
357	0.430603	1.57e-49	0.832154	3.35e-304	0.19924	4.24e-12	0.423241	2.65e-05
358	0.649131	2.06e-42	0.446762	5.14e-95	0.486829	5.58e-36	-0.446176	0.106483
359	0.41389	2.21e-15	0.60675	1.02e-177	0.0877517	0.0723704	-0.336525	0.174818
360	0.372018	2.78e-24	0.583684	0	0.344503	1.51e-16	0.328083	0.137507
361	0.248967	1.74e-55	0.323386	1.18e-38	0.563042	0	0.465811	0.0644854
362	0.451533	1.46e-90	0.682879	4.69e-242	-0.417321	6.46e-14	0.0396476	0.696734
363	0.436618	3e-30	0.5631	5.95e-292	0.498007	1.9e-15	0.522722	2.55e-07
364	0.299658	4.81e-18	0.395929	0	0.435322	8.52e-30	-0.0341962	0.81839
365	0.379765	4.5e-10	0.494179	4.22e-287	0.368284	1.03e-10	-0.0603453	0.821214
366	0.260767	2.09e-08	0.280802	6.85e-177	0.122333	0.110527	-0.33889	0.00317117
367	0.404619	5.94e-32	0.367072	5.9e-128	0.108899	0.0437455	0.0576264	0.363438
368	0.0964065	5.77e-05	0.418413	4.36e-92	0.241258	4.97e-07	-0.170462	0.315364
369	0.290678	5.85e-09	0.0627472	1.63e-07	0.388259	4.82e-32	0.192932	0.332261
370	0.317814	2.66e-11	0.320106	5.59e-188	0.56635	4.85e-116	-0.0208338	0.880004
371	0.277803	5.55e-30	0.796308	4.54e-134	-0.352744	2.13e-14	0.116934	0.479765
372	0.235721	3e-05	0.297841	5.4e-18	0.548351	2.09e-50	0.328113	0.0465022
373	0.318262	2.82e-21	0.344215	9.11e-22	0.42515	8.57e-12	-0.213784	0.0249214
374	0.251416	2.62e-21	0.233708	1.24e-07	0.0116343	0.849475	-0.35525	1.37e-06
375	0.395175	5.17e-13	0.572486	0	0.48914	8.53e-06	-0.0169191	0.89016
376	0.406288	9.11e-21	0.292738	1.41e-44	0.397811	1.18e-08	0.146228	0.243828
377	0.525671	2.89e-155	0.360088	1.07e-199	0.256571	1.01e-14	0.0961614	0.514647
378	0.356591	5.63e-21	0.700881	5.34e-223	0.433041	1.09e-49	0.044012	0.880562
379	0.474503	1.94e-46	0.579863	4.47e-164	0.0751894	0.197784	0.329335	2.79e-06
380	0.249657	8.47e-07	0.225731	2.33e-38	0.26665	9.41e-06	0.405333	0.014057
381	0.341449	2.14e-20	0.420117	2.48e-86	0.0784594	8.85e-09	-0.0945536	0.625625
382	0.206847	0.00095617	0.239309	1.14e-11	0.143904	0.0458754	-0.510619	0.000254613
383	0.241155	2.49e-11	0.378867	1.63e-56	0.446863	3.47e-10	0.310016	0.162406
384	0.342719	3.04e-50	0.501129	1.49e-63	0.0482808	0.165276	0.285201	0.00474068
385	0.223625	2.89e-10	0.47082	2.85e-184	0.513058	1.24e-09	0.255759	0.0981862
386	0.313686	2.4e-10	0.266939	2.75e-126	0.297514	1.09e-13	0.23412	0.209155
387	0.367011	4.06e-78	0.573244	9.8e-68	0.159571	1.65e-08	0.110967	0.510638
388	0.211814	7.85e-07	0.430895	4.08e-40	-0.101683	9.83e-15	0.06387	0.347889
389	0.211534	1.02e-19	0.237885	9.1e-31	0.117944	6.02e-05	-0.0889224	0.547794
390	0.433557	2.56e-60	0.485584	3.52e-189	0.0455793	0.320888	0.308553	0.000432418
391	0.364844	6.62e-09	0.399801	1.33e-89	-0.0643217	0.221061	0.154882	0.238261
392	0.408486	5.69e-36	0.532879	0	0.372895	1.54e-76	-0.133837	0.622263
393	0.172888	3.68e-19	0.345535	8.88e-209	0.0896899	0.00327958	-0.100268	0.603153
394	0.403547	1.72e-109	0.520057	5.3e-93	0.369891	3.75e-07	0.144966	0.24128
395	0.177813	1.18e-15	0.481713	1.42e-50	-0.31523	4.16e-22	-0.0164115	0.74738
396	0.606626	5.84e-163	0.648646	1.6e-161	0.390689	5.97e-28	-0.78616	0.000169353
397	0.223138	5.11e-21	0.339483	1.7e-27	0.176596	4.95e-05	0.194456	0.00198031
398	0.185684	2.06e-09	0.423276	5e-69	0.231257	6.6e-16	0.361919	0.00627476
399	0.239168	1.84e-06	0.530671	0	0.185389	0.000617982	0.221368	0.0548397
400	0.35548	1.2e-34	0.543899	0	0.169945	2e-16	0.210902	0.143668
401	0.220427	1.4e-14	0.549401	9.51e-205	-0.309854	3.78e-07	0.262699	7.02e-05
402	0.292269	1.27e-28	0.180645	2.46e-13	0.3812	1.63e-20	0.698809	0.00638833
403	0.347624	2.4e-35	0.560629	4.9e-152	0.188281	7.28e-11	-0.690319	0.00222299
404	0.268544	1.75e-21	0.264833	1.33e-40	0.253721	9.57e-07	0.525092	1.55e-57
405	0.380746	2.97e-67	0.198859	2.11e-22	0.452067	7.06e-25	-0.504267	0.00129395
406	0.266352	3.62e-16	0.529006	7.54e-129	0.0588411	0.445062	0.0414049	0.728435
407	0.375623	8.68e-12	0.500749	5.86e-50	0.401032	9.7e-81	0.419068	0.00938174
408	0.253907	5.68e-12	0.298414	1.13e-72	-0.0112416	0.635492	-0.412	5.41e-05
409	0.22357	1.55e-30	0.288925	5.38e-32	0.164891	5.41e-05	-0.51491	0.103132
410	0.17628	8.66e-08	0.17621	1.44e-10	0.631588	3.24e-132	-0.846167	2e-48
411	0.335076	2.09e-13	0.243765	3.08e-27	0.462279	2.16e-37	-0.251985	0.287029
412	0.0179963	0.784661	0.538616	1.69e-97	0.202842	8.96e-13	-0.476371	9.22e-06
413	0.270522	4.62e-33	0.575738	2.12e-129	0.127606	0.108812	-0.526284	1.21e-07
414	0.338332	1.97e-52	0.536789	4.09e-86	0.137644	0.0447688	0.211418	4.94e-07
415	0.257075	3.37e-17	0.43832	1.44e-55	-0.0459315	0.349017	0.0916623	0.12896
416	0.295331	2.49e-21	0.175076	1.94e-08	0.592508	1.22e-56	-0.0576582	0.75409
417	0.579152	7.24e-46	0.315997	1.64e-64	0.390516	1.16e-123	-0.312355	0.250923
418	0.527599	6.69e-18	0.765472	1.13e-232	0.438684	1.8e-14	0.865806	9.63e-14
419	0.272993	3.52e-44	0.52687	3.64e-88	-0.269331	1.13e-07	-0.416227	0.015575
420	0.0155146	0.449496	0.55632	5.96e-142	-0.0839994	0.0943276	0.0911028	0.524471
421	0.231916	0.000498188	0.260198	2.66e-17	0.222494	0.00175486	0.176277	0.382526
422	0.325748	0	0.422637	1.11e-84	0.351066	2.02e-19	0.267994	0.00401862
423	0.161649	6.25e-05	0.329761	9.72e-24	0.053557	0.24778	-0.0505084	0.824414
424	0.297124	2.29e-35	0.872937	6.15e-133	0.0553267	0.242061	0.443584	1e-06
425	0.195783	1.32e-08	0.327184	8.37e-17	0.520748	3.45e-109	0.239024	0.162833
426	0.309963	3.41e-169	0.605655	2.69e-133	0.230643	1.08e-09	0.399843	0.0459592
427	0.287591	1.48e-38	0.39415	2.14e-96	0.0633795	0.0800292	-0.682845	0.000192473
428	0.361563	2.25e-18	0.622252	0	-0.0217824	0.658719	-0.221018	0.134904
429	0.44921	1.66e-11	0.48399	1.38e-120	0.284562	1.44e-12	-0.0741562	0.595681
430	0.278984	1.25e-17	0.488565	6.79e-115	0.304227	9.31e-15	0.675689	8.88e-05
431	0.352755	8.85e-08	0.484473	5.53e-101	0.158038	0.175154	-0.116524	0.669179
432	0.577206	2.04e-115	0.538205	1.24e-69	0.249572	3.23e-14	0.601555	1.04e-05
433	0.297665	1.67e-33	0.365955	1.04e-269	0.245101	2.87e-06	0.0194596	0.820546
434	0.511764	3.2e-80	0.813192	0	0.122393	3.55e-09	0.19958	0.321913
435	-0.0754815	0.0136019	0.0880359	0.0795454	0.0652168	0.230794	-0.370199	0.104539
436	0.184146	3.06e-90	0.394558	4.24e-182	0.220626	0.000835401	-0.468845	0.0205534
437	0.248979	0	0.370794	2.65e-252	0.435544	7.19e-06	0.209046	0.0119788
438	0.338454	1.81e-45	0.117706	2.12e-14	0.456881	5.36e-109	-0.0223173	0.888483
439	0.252793	5.18e-19	0.316004	9.74e-143	0.378478	3.27e-07	-0.192471	0.0357885
440	0.0804874	0.0447078	0.656151	0	-0.0490932	0.0032985	0.372063	0.00312282
441	0.321674	7.48e-10	0.528142	2.29e-83	0.671612	2.73e-31	0.539248	1.42e-07
442	0.108088	0.00149642	0.231967	1.7e-17	-0.151731	0.00955295	-0.00219337	0.943281
443	0.358028	6.83e-37	0.327338	3.44e-204	0.384562	1.03e-62	-0.012636	0.926504
444	0.269959	1.4e-11	0.107356	0.000250845	0.340011	6.57e-41	0.499827	0.000226205
445	0.269959	2.21e-23	0.443909	3.92e-60	0.366971	5.84e-11	-0.0293145	0.927648
446	0.53567	1.08e-49	0.552223	1.34e-278	0.0641297	0.022411	-0.0457853	0.828178
447	0.158793	0.000875431	0.482131	9.03e-197	0.0842364	0.197077	0.0418225	0.696906
448	0.341739	4.72e-25	0.258471	4.74e-46	0.514284	1.68e-170	-0.360684	0.164524
449	0.250806	9.92e-13	0.310152	1.06e-20	0.0192168	0.409965	-0.187416	0.00498383
450	0.277919	8.62e-08	0.428985	7.76e-220	0.109512	0.0917797	-0.039833	0.851362
451	0.562317	1.27e-69	0.627365	1.82e-216	0.162086	0.00428784	-0.192788	0.142498
452	0.516557	1.62e-26	0.377689	2.18e-77	0.311715	4.96e-10	-0.170928	0.551104
453	0.28401	7.4e-84	0.616116	0	0.112315	0.000126117	-0.348279	0.112675
454	0.491848	9.46e-46	0.672089	8.7e-116	0.311752	0.000183611	0.659809	0.0125918
455	0.190261	5.1e-25	0.313074	1.37e-23	-0.045185	0.512424	-1.01829	1.12e-17
456	0.178136	1.98e-11	0.337444	1.6e-45	0.252988	1.07e-37	0.581713	0.0102965
457	0.362758	2.33e-40	0.343897	0	0.00902007	0.898347	0.102173	0.310359
458	0.224769	4.11e-05	0.431208	6.26e-170	0.0320589	0.370766	0.426401	0.00840742
459	0.378899	3.84e-153	0.390878	1.9e-48	0.083934	0.117339	0.0308005	0.882383
460	0.224502	2.87e-07	0.679161	1.77863632502849e-322	-0.0585156	0.409306	-0.107198	0.375655
461	0.203566	1.95e-08	0.427508	5.8e-131	0.0201356	0.340388	0.085795	0.610334
462	0.201865	1.05e-22	0.321249	9.24e-44	0.183915	4.16e-07	0.137055	0.495192
463	0.572952	6.97e-11	0.4421	0	0.116467	0.0564076	-0.245446	0.182248
464	0.431852	6.45e-14	0.497297	2.79e-282	-0.186534	4.59e-05	-0.294722	0.225934
465	0.387802	5.21e-112	0.335102	9.8e-38	0.234528	1.2e-10	0.377261	0.029872
466	0.257529	2.92e-10	0.476459	1.08e-45	0.230635	6.01e-07	0.506636	9.8e-77
467	0.423838	1.47e-08	0.553977	0	-0.000169661	0.998169	-0.249083	0.0352122
468	0.310549	4.76e-41	0.537277	2.28e-55	0.298686	4.04e-24	0.417016	2.48e-07
469	0.427063	8.51e-22	0.325366	3.72e-113	0.195173	4.53e-14	0.276237	0.0885789
470	0.234494	3.72e-12	0.632156	1.73e-87	0.184025	9.33e-05	0.640084	8.43e-08
471	0.142412	4.5e-06	0.514631	2.83e-103	0.31666	2.95e-31	-0.150518	0.124391
472	0.375976	2.92e-24	0.773321	6.32e-119	0.11782	1.47e-06	0.222334	0.129698
473	0.29409	2.29e-13	0.477225	1.93e-195	-0.0540122	0.454927	-0.110523	0.352714
474	0.507885	4.11e-21	0.454561	2.04e-88	0.365694	7.95e-05	0.632284	1.54e-08
475	0.422532	4.43e-40	0.696744	2.53e-116	0.0678124	0.177928	0.722082	1.03e-45
476	0.312688	1.27e-17	0.212805	7.03e-06	0.232376	0.000120387	-0.242	0.485866
477	0.381345	1.27e-10	0.531996	0	0.389419	1.7e-27	0.29274	0.00230194
478	0.324765	2.07e-53	0.392111	0	0.129186	0.0205339	0.473642	1.71e-06
479	0.27387	4.32e-74	0.490704	2.16e-127	0.129481	5.68e-16	-0.641038	0.0200035
480	0.266268	8.65e-11	0.54067	1.78e-44	-0.151711	0.000578016	-0.113344	0.56777
481	0.32536	6.67e-12	0.0910727	2.09e-08	0.185673	3.66e-05	-0.658825	0.00640049
482	0.128693	0.0208015	0.464346	5.94e-88	0.101999	5.7e-23	-0.202319	0.46268
483	0.433544	2.65e-55	0.58131	4.12e-96	0.319256	3.05e-11	-0.092103	0.636541
484	0.0356592	0.187837	0.597986	8.72e-44	-0.146513	0.0346536	0.594342	0.000901105
485	0.24482	1.56e-11	0.309797	6.59e-38	0.00639729	0.650017	-0.339315	0.118677
486	0.110152	1.46e-18	0.336828	1.07e-116	-0.0539839	0.269687	-0.298121	0.00967542
487	0.485518	1.05e-14	0.332426	0	0.168029	0.0259025	-0.231238	0.000135397
488	0.100552	1.96e-05	0.14414	1.18e-16	0.195874	0.00158541	-0.175364	0.112214
489	0.332773	3.38e-44	0.524955	3.88e-78	0.127398	0.000803068	-0.0425034	0.710276
490	0.315517	2.67e-11	0.281141	1.11e-46	0.0702944	0.0903306	0.363208	7.56e-12
491	0.220141	1.73e-12	0.171231	4.45e-25	0.013283	0.63981	-0.282378	0.317563
492	0.425086	2.95e-14	0.495902	1.43e-50	0.450849	5.32e-43	0.567866	7.84e-08
493	0.20164	4.89e-07	0.56121	4.9e-54	-0.0469241	0.389277	0.192512	0.00249025
494	0.387875	2.32e-68	0.64682	1.68e-224	0.317705	8.04e-15	0.0665946	0.695465
495	0.485031	0	0.342676	3.22e-39	0.711293	8.35e-64	-0.229162	0.436678
496	0.405105	1.23e-20	0.657085	3.29e-273	0.229272	4.62e-05	0.661052	0.0065711
497	0.415219	1.09e-21	0.496428	1.41e-80	0.355144	8.33e-11	0.168487	0.445435
498	0.360951	4.01e-26	0.307558	9.13e-132	0.265487	5.34e-44	-0.372659	0.0316437
499	0.231006	9.77e-35	0.536903	1.13e-101	0.196633	1.94e-23	-0.103825	0.507673
500	0.68415	1.19e-278	0.301676	6.26e-87	0.355272	1.89e-20	-0.125208	0.395497
501	0.290247	9.27e-35	0.229191	5.89e-27	0.500165	2.5e-20	0.0930289	0.555112
502	0.354453	7.2e-70	0.338591	8.77e-51	0.174692	0.000513612	0.453359	2.66e-11
503	0.334274	7.74e-85	0.303083	1.35e-128	0.630859	1.37e-80	-0.286232	0.329968
504	0.388442	4.64e-33	0.451763	0	0.307229	7.62e-10	0.0716238	0.512243
505	0.36678	2.44e-18	0.537578	7.02e-199	0.0286425	0.560926	-0.698003	0.0069134
506	0.357226	2.24e-23	0.432628	1.03e-123	0.293281	1.95e-28	-0.30799	0.0922592
507	0.29082	7.7e-28	0.51906	6.35e-133	-0.0293083	0.539784	0.0389445	0.514561
508	0.224542	6.47e-09	0.494719	6.27e-160	0.20378	9.49e-06	0.507899	0.00035261
509	0.358556	6.98e-28	0.397209	8.08e-49	0.299471	2.75e-30	0.415448	2.36e-05
510	0.0537718	8.65e-05	0.447863	2.72e-49	-0.303645	1.15e-05	-0.0825061	0.303823
511	0.272434	9.52e-10	0.472472	0	0.0159901	0.765385	0.39185	0.0255506
512	0.607142	1.55e-26	0.401915	3.06e-34	0.262099	0.000221775	0.373333	0.0223573
513	0.472313	6.91e-39	0.564003	3.13e-49	0.355331	3.05e-18	-0.244967	0.12978
514	0.317825	1.48e-07	0.553127	9.97e-230	0.325047	1.4e-12	0.204885	0.156137
515	0.471344	2.52e-51	0.434198	4.64e-165	0.306727	1.75e-13	0.316882	0.111543
516	0.343591	4.05e-26	0.634615	3.6969484733744e-312	-0.0431101	0.203259	0.501796	0.000102626
517	0.34019	2.05e-21	0.666741	7.13e-59	0.108461	0.0838748	0.382317	4.5e-12
518	0.767745	0	0.473254	8.01e-56	0.18261	1.73e-07	-0.323817	0.0974564
519	0.254235	2.49e-23	0.53305	0	-0.125235	2.5e-12	-0.346708	0.0124837
520	0.449189	3.2e-32	0.356062	1.2e-202	0.399572	1.02e-45	-0.589784	2.12e-05
521	0.378621	1.21e-41	0.216087	4.29e-18	0.687193	2.87e-47	0.300108	0.111132
522	0.420744	5.14e-127	0.603423	1.83e-34	0.0665401	0.0480183	0.325294	0.0289039
523	0.233746	3.71e-38	0.75081	1.42e-124	0.109902	4.11e-06	-0.245459	0.160488
524	0.31496	3.47e-30	0.69164	0	2.43e-05	0.999365	-0.118505	0.238153
525	0.361279	4.89e-65	0.29965	1.74e-99	0.0847525	0.0480258	-0.300139	0.0318943
526	0.394933	7.46e-25	0.333028	1.41e-125	0.582844	9.71e-29	-0.228364	0.329496
527	0.287473	1.94e-10	0.430151	0	0.0963851	0.00458968	0.221565	0.137538
528	0.409259	8.25e-64	0.424618	3.99e-89	0.157886	1.64e-13	0.0926726	0.680946
529	0.494928	9.24e-15	0.422175	7.62e-66	0.220522	1.88e-11	0.0963246	0.531901
530	0.226752	1.37e-08	0.274341	2.31e-22	0.400466	6.67e-35	0.231045	0.361679
531	0.201947	2.34e-17	0.409989	7.86e-99	0.168959	5.1e-06	0.475396	0.00652159
532	0.250408	1.03e-24	0.694043	7.77e-58	-0.172175	0.0054191	0.0193022	0.791348
533	0.294668	5.27e-41	0.374091	7.26e-57	-0.0534893	0.026827	0.0802989	0.39499
534	0.309518	1.41e-13	0.323597	1.6e-22	0.0195323	0.824397	-0.440664	0.0132403
535	0.207684	1.14e-20	0.491815	8.66e-85	0.465403	1.08e-160	0.0746072	0.812372
536	0.273187	1.96e-16	0.585425	1.56e-225	-0.0112477	0.743676	0.296506	0.00733838
537	0.470316	3.08e-29	0.603775	2.61e-299	-0.00985953	0.891255	-0.55446	0.000110215
538	0.126365	4.53e-05	0.474967	0	0.0336924	0.151007	0.0958789	0.697445
539	0.323288	1.1e-24	0.217514	1.71e-99	0.600154	1.02e-31	0.817439	1.25e-05
540	0.293246	2.53e-14	0.420005	1.14e-177	0.234908	5.87e-09	0.303372	0.00156033
541	0.220035	5.16e-19	0.522185	2.35e-190	-0.0303725	0.324036	-0.128063	0.511001
542	0.289737	9.54e-15	0.345803	6.56e-83	0.383024	1.85e-215	0.193529	0.43317
543	0.388257	1.34e-09	0.43171	0	0.280717	0.000763598	-0.140985	0.349351
544	0.172207	6e-07	0.426317	0	0.356967	3.51e-22	-0.233995	0.352688
545	0.283972	1.32e-14	0.199528	8.52e-26	0.411502	3.96e-35	-0.404715	0.0118677
546	0.104908	3.47e-05	0.579366	4.66e-170	0.0839454	0.00906553	-0.257804	0.470637
547	0.316164	3.19e-09	0.598753	0	0.0559979	0.207929	0.0406188	0.796505
548	0.55117	1.85e-85	0.494135	1.07e-123	0.682624	8.8e-29	-0.355018	0.304808
549	0.340175	1.41e-62	0.499385	0	0.206153	5.34e-15	-0.295974	0.0564778
550	0.346211	1.37e-28	0.357882	1.17e-42	0.523153	4.78e-15	0.137801	0.541246
551	0.267421	2.34e-30	0.434413	5.13e-90	0.15027	0.00398203	-0.178355	0.395658
552	0.0724406	0.0860563	0.237796	1.16e-81	0.213048	2.82e-05	0.191658	0.108363
553	0.230433	6.84e-52	0.511332	1.37e-110	0.088021	0.0150972	0.392135	4.33e-06
554	0.174748	7.67e-06	0.426005	3.44e-52	0.180498	0.00114387	0.457736	3.78e-07
555	0.36027	5.94e-103	0.345317	2.57e-89	0.392467	8.32e-08	0.112436	0.5878
556	0.256924	4.79e-13	0.0978142	9.56e-13	0.199608	1.06e-08	-0.229374	0.0763341
557	0.410752	4.53e-20	0.744223	2.41e-83	0.159361	0.0245846	0.161178	0.314385
558	0.0161365	0.358972	0.0627393	5.34e-07	-0.0520222	0.437409	0.00646566	0.921893
559	0.27437	1.24e-29	0.248639	1.82e-50	0.58109	2.56e-42	-0.140734	0.330558
560	0.283084	6.98e-10	0.567874	2.11e-206	-0.128745	0.00798642	-0.0871776	0.363144
561	0.44968	1.48e-21	0.766224	6.61e-222	0.288109	1.99e-06	0.11455	0.38424
562	0.373215	3.58e-41	0.374893	1.16e-68	0.154569	0.000158882	-0.395854	0.0229012
563	0.412164	3.43e-59	0.566544	1.46e-71	0.191621	7.82e-14	0.4405	1.56e-19
564	0.212628	0.000222519	0.204728	1.57e-27	0.145208	0.0459203	0.285521	0.000905657
565	0.242839	1.95e-23	0.218179	4.89e-131	0.0960792	0.0638384	-0.447129	0.0143484
566	0.326336	7.34e-115	0.592569	8.39e-68	0.344358	3.35e-15	0.594446	0.00265871
567	0.189389	7.9e-05	0.192263	0	0.207094	0.00150724	-0.267618	0.161173
568	0.409813	4.78e-83	0.542523	0	0.00697097	0.821887	-0.403014	0.0105
569	0.087457	0.253946	0.113531	1.33e-08	0.606743	6.21e-21	0.241913	0.123285
570	0.284735	3.94e-11	0.353911	2.86e-71	-0.130694	8.16e-05	-0.533302	0.00176435
571	0.125951	0.000300199	0.43753	1.14e-166	0.21828	5.17e-13	-0.0853273	0.127393
572	0.351756	5.27e-51	0.364741	1.38e-215	0.0849825	0.00210485	0.10814	0.497407
573	0.214126	8.79e-47	0.537412	9.46e-243	0.34813	1.38e-08	0.441743	0.00298519
574	0.389941	1.12e-14	0.12271	2.8e-18	0.585336	3.46e-31	-0.921084	0.0255825
575	0.340932	1.56e-65	0.525555	8.73e-158	0.185673	1.76e-15	-0.419088	1.6e-07
576	0.23168	3.56e-11	0.329398	2.01e-50	-0.228507	2.16e-07	0.396885	8.93e-15
577	0.268098	1.5e-65	0.350269	1.54e-60	-0.43025	1.69e-11	0.384799	1.81e-06
578	0.292383	8.58e-07	0.293892	8.44e-57	0.479197	2.54e-28	-0.533592	0.000248086
579	0.102133	0.00209675	0.604513	4.76e-83	-0.337588	6.66e-10	0.600348	1.06e-12
580	0.228493	2.82e-05	0.461841	1.87e-217	0.265025	0.00313355	0.114429	0.0018755
581	0.30924	1.45e-07	0.613952	0	-0.0635103	0.0789907	-0.0188274	0.920595
582	0.313688	3.98e-08	0.676684	0	0.06753	0.0498216	0.660093	5.91e-64
583	0.35697	6.9e-12	0.372826	0	0.341026	9.3e-13	-0.089143	0.625833
584	0.14684	3.99e-28	0.157551	1.51e-24	-0.0184839	0.567203	-0.533456	0.000248617
585	0.371306	1.58e-50	0.446948	2.54e-142	-0.0308717	0.0226136	-0.731125	4.34e-05
586	0.176745	6.79e-06	0.42564	8.56e-123	0.232911	2.54e-06	-0.60556	2.08e-06
587	0.223078	1.83e-10	0.26869	3e-30	0.105534	1.33e-12	0.483636	7.84e-45
588	0.204811	0.000324351	0.535356	8.02e-52	0.470182	7.37e-06	-0.249107	0.500992
589	0.392458	8.29e-45	0.604558	1.54e-197	0.483668	2.27e-10	0.296755	0.212338
590	0.195159	1.16e-05	0.112162	0.00746463	0.489984	5.43e-40	-0.886652	0.0192749
591	0.265031	2.23e-05	0.188015	7.94e-14	-0.0773057	0.468627	-0.432093	0.053805
592	0.339792	1.77e-179	0.396633	0	0.369604	6.37e-93	-0.161096	0.0914601
593	0.441795	1.61e-24	0.589009	1.73e-266	0.0852146	0.0528553	0.276786	0.000631829
594	0.187764	7.41e-08	0.173561	2.83e-67	0.329223	6.15e-28	-0.342616	0.0419749
595	0.301611	1.11e-32	0.252898	1.56e-71	0.486238	4.36e-22	-0.412484	0.0579584
596	0.403116	6.33e-45	0.205856	9.33e-44	0.544532	8.89e-116	0.25143	0.102491
597	0.329669	3.14e-11	0.547425	1.54e-77	0.222311	1.57e-50	-0.33988	4.27e-57
598	0.350685	3.04e-12	0.54664	7.63e-98	0.234446	0.019796	-0.323162	0.128953
599	0.2339	1.35e-10	0.498157	1.22e-121	0.320259	3.71e-36	-0.53295	0.0572281
600	0.263326	6.57e-170	0.443972	4.4e-105	0.301828	3.14e-08	0.455263	8.98e-05
601	0.204605	1.09e-05	0.162814	3.61e-51	0.298226	3.05e-11	0.0235421	0.896571
602	0.347901	2.26e-15	0.417971	1.33e-127	0.295373	0.000290063	0.059833	0.572792
603	0.160629	0.0175945	0.486952	5.31e-140	0.0611559	0.362763	-0.048281	0.744146
604	0.257461	4.19e-23	0.581648	6.4e-299	0.11641	0.0322408	0.33095	0.0176706
605	0.547473	4.58e-26	0.372512	1.29e-138	0.214682	6.54e-21	0.139483	0.181009
606	0.0530171	0.222408	0.378881	0	0.21771	0.000862453	-0.428929	0.105977
607	0.38422	1.24e-14	0.371471	8.41e-47	0.368139	4.39e-35	-0.804019	4.39e-06
608	0.523732	1.6e-88	0.327864	3.75e-50	0.401318	1.75e-23	0.133689	0.0477118
609	0.426019	5.12e-42	0.676085	8.34e-123	0.214373	1.31e-10	0.159942	0.371232
610	0.434001	9e-29	0.408112	2.02e-155	0.345014	4.14e-21	-0.113579	0.40679
611	0.500422	2.3e-41	0.224783	6.2e-45	0.481249	2.38e-20	-0.153776	0.534399
612	0.478568	6.92e-35	0.467498	1.29e-182	0.433854	0	-0.396195	0.00205487
613	0.0659329	0.31378	0.294261	4.22e-36	-0.0135034	0.842553	-0.100299	0.205873
614	0.191894	5.29e-11	0.644067	4.16e-131	-0.0237654	0.616588	-0.146299	0.188026
615	0.313621	9.94e-24	0.398971	3.9e-228	-0.0120873	0.849379	-0.382537	0.0687284
616	0.233232	3.1e-15	0.268516	3.43e-173	-0.0929156	0.00683547	-0.13463	0.540073
617	0.286356	5.25e-18	0.578151	5.69e-246	0.0974816	1.64e-05	0.383335	0.0402453
618	0.347479	1.24e-76	0.758469	0	-0.10363	0.000125204	-0.14039	0.423856
619	0.501338	3.99e-133	0.545587	7.44e-102	0.341354	1.03e-30	0.205518	0.200166
620	0.272871	2.53e-10	0.430617	2.91e-199	0.0684604	0.258171	0.26785	0.00292988
621	0.389294	1.71e-12	0.569636	2.6e-148	0.0683479	0.266474	0.211604	0.38871
622	0.363234	3.83e-24	0.389409	5.3e-72	0.552047	1.44e-16	-0.304791	0.086484
623	0.255041	4.91e-09	0.274458	2.53e-167	0.16245	0.0479506	-0.221878	0.246435
624	0.193347	7.29e-09	0.448891	5.51e-257	-0.0509409	0.393979	0.0330792	0.852917
625	0.405724	3.6e-39	0.500485	7.54e-144	0.229078	2.36e-10	0.175002	0.339873
626	0.237788	2.46e-14	0.761138	0	0.00230228	0.969113	-0.496395	2.77e-33
627	0.46304	1.76e-15	0.495805	1.17e-146	0.0413876	0.0915877	-0.0432641	0.741665
628	0.297558	1.39e-16	0.331236	1.79e-46	0.332013	1.25e-17	0.331991	0.0906648
629	0.0921776	2.95e-35	0.364711	5.76e-17	-0.00493018	0.942336	0.0978745	0.183267
630	0.463534	2.14e-37	0.539194	4.05e-161	0.36999	7.88e-47	-0.452904	6.37e-05
631	0.328085	6.81e-15	0.620276	8.06e-257	0.118508	2.71e-05	0.498219	8.64e-07
632	0.364242	2.86e-12	0.382983	9.8e-74	0.27905	6.62e-24	0.0355489	0.758979
633	0.531423	1.46e-65	0.48629	5.56e-57	0.595559	1.48e-69	-0.21477	0.0477976
634	0.264397	1.13e-06	0.454568	7.2e-232	-0.0175303	0.798317	-0.166382	0.00413334
635	0.315316	2.34e-29	0.52814	6.73e-203	0.230881	0.00962377	0.347827	0.063653
636	0.61101	7.78e-37	0.627687	0	0.382125	2.32e-54	-0.190055	0.319425
637	0.505661	5.08e-33	0.2279	1.59e-10	0.701494	6.83e-33	0.0651603	0.457486
638	0.442283	5.17e-22	0.523107	6.12e-177	0.168397	7.43e-06	-0.412512	0.0168343
639	0.408277	7.61e-16	0.395526	5.47e-97	0.507528	6.29e-218	0.101711	0.659212
640	0.27176	1.62e-15	0.33356	1.78e-36	0.206783	0.0047623	-0.556352	0.00485348
641	0.248646	0.000107841	0.379324	2.47e-245	0.509612	4.6e-57	-0.0642472	0.740626
642	0.481171	3.39e-60	0.270878	1.29e-59	0.457316	5.04e-101	-0.175952	0.331941
643	0.351865	1.74e-24	0.365266	1.22e-190	0.461551	1.61e-18	-0.0707836	0.717087
644	0.475654	3.64e-232	0.541299	3.02e-147	0.340571	3.75e-25	0.243776	0.27846
645	0.384189	2.82e-21	0.430638	1.08e-277	0.167945	3.13e-05	0.061604	0.429163
646	0.471193	1.06e-42	0.579256	0	0.165719	0.0277269	0.11063	0.480868
647	0.221286	3.77e-05	0.307742	8.96e-22	0.216837	4.24e-36	0.152247	0.221697
648	0.35139	6.15e-15	0.405368	4.24e-25	0.507509	6.93e-68	0.56379	0.0118896
649	0.294249	1.01e-28	0.350108	3.16e-47	0.209488	4.19e-07	0.125195	0.00176166
650	0.514283	1.62e-56	0.378106	1.99e-88	0.425222	7.51e-43	-0.522238	0.0164343
651	0.372471	6.33e-27	0.518775	8.37e-78	0.308183	6.27e-16	-0.46008	0.201161
652	0.129072	0.0558122	0.396957	2.07e-31	-0.130568	0.000107114	0.0573597	0.602503
653	0.469277	2.5e-44	0.528716	1.67e-192	0.303259	3.1e-23	0.0279084	0.88149
654	0.296855	2.2e-14	0.645252	0	0.155032	0.00536337	-0.378813	0.118574
655	0.141383	0.00803216	0.296445	2.3e-83	0.188746	6.41e-05	-0.0606262	0.327766
656	0.212855	2.4e-19	0.386237	1.64e-41	-0.00322041	0.921441	-0.217974	0.016506
657	0.0915241	6.87e-06	0.324595	9.3e-264	0.337023	1.79e-14	0.323948	0.00344444
658	0.277829	1.38e-18	0.473696	1.43e-134	0.378062	2.47e-65	0.175265	0.433902
659	0.351928	5.69e-58	0.386325	3.02e-291	0.449808	1.67e-18	-0.132285	0.65526
660	0.0630032	0.00150341	0.226921	3.16e-19	0.199727	5.18e-05	-0.163316	0.468703
661	0.176205	8.03e-09	0.349394	1.09e-80	0.280991	5.23e-10	0.301903	0.00532535
662	0.196696	5.65e-06	0.492032	4.39e-77	-0.0835518	0.333395	-0.262944	0.0712341
663	0.223993	2.35e-07	0.3064	1.06e-42	0.221898	0.002078	0.452587	1.58e-06
664	0.106594	0.000331336	0.321714	9.1e-203	-0.138693	0.00944503	0.345824	0.111324
665	0.249339	6.63e-20	0.388409	1.5e-156	0.216987	1.66e-07	0.234124	0.253398
666	0.389098	1.22e-39	0.427611	8.4e-75	0.249415	7.32e-11	-0.178842	0.00393941
667	0.427647	2.52e-26	0.546256	0	-0.0436121	0.399042	-0.148817	0.305226
668	0.408415	4.26e-30	0.210651	1.76e-66	0.25535	9.38e-05	0.431465	1.03e-08
669	0.232747	1.74e-10	0.304548	7.67e-116	0.312478	2.14e-25	-0.635893	0.0985554
670	0.389831	1.83e-67	0.442811	8.72e-70	0.24821	1.55e-10	0.497409	6.87e-50
671	0.235613	2.19e-38	0.467414	0	0.195703	0.00171833	-0.158008	0.256541
672	0.108413	0.0110653	0.394859	3.33e-68	0.167851	5.74e-22	-0.564395	0.0335038
673	0.200436	7.61e-46	0.478891	4.89e-198	-0.0135837	0.73636	-0.00230956	0.981687
674	0.311772	2.48e-190	0.414902	3.33e-152	0.310042	8.71e-47	-0.426128	0.0367835
675	0.343583	4.58e-111	0.438021	2.23e-54	0.162673	1.03e-07	0.216261	0.276686
676	0.365072	1.14e-09	0.578664	7e-53	-0.0216104	0.731023	-0.114143	0.477653
677	0.321896	1.37e-25	0.399678	2.23e-71	-0.0914607	0.02007	0.307042	2.07e-10
678	0.396339	2.96e-18	0.425957	0	0.565363	1.79e-108	0.610058	3.1e-05
679	0.322171	2.94e-23	0.70442	3.6e-244	0.0343138	0.227196	0.714492	1.54e-15
680	0.275959	7.49e-19	0.426537	4.66e-244	-0.00524244	0.872317	0.0367182	0.764406
681	0.190128	4.22e-15	0.435691	2.5e-46	0.0226851	0.706503	-0.264395	0.0320065
682	0.0258079	0.736561	0.4359	7.37e-121	-0.182254	0.00538824	0.639253	0.000311382
683	0.123589	0.017356	0.572331	6.19e-162	-0.0067579	0.936156	0.156916	0.0221446
684	0.137293	1.25e-10	0.500867	1.18e-177	0.0880097	0.0652227	-0.0224416	0.90527
685	0.313785	6.14e-19	0.591534	0	0.14968	0.0605834	0.0537428	0.553158
686	0.253285	5.91e-60	0.422088	1.16e-50	0.0346168	0.431311	0.502603	1.48e-106
687	0.214702	1.88e-13	0.499645	2.18e-268	-0.0946592	0.179877	-0.266781	7.65e-05
688	0.404162	3.27e-86	0.683379	5.94e-172	0.426652	1.03e-44	0.504201	3.09e-11
689	0.460572	4.36e-99	0.609941	9.3e-276	0.0462484	0.23138	0.313564	0.0330892
690	0.510097	1.17e-68	0.647464	5.94e-190	0.504599	4.21e-28	0.197651	0.218563
691	0.315823	1.33e-109	0.23005	1.72e-17	0.486511	4.28e-190	0.299601	6.48e-09
692	0.168555	1.36e-15	0.548254	2.92e-68	0.173553	4.92e-05	1.11545	1.13e-15
693	0.491486	0	0.400038	2.63e-48	0.00938588	0.696627	0.26373	0.00469691
694	0.262807	1.68e-137	0.29742	6.06e-38	0.491267	9.59e-20	0.361168	0.000239421
695	0.273292	5.1e-48	0.280506	2.02e-45	0.393683	1.53e-25	-0.186498	0.630138
696	0.317082	2.92e-29	0.420669	3.44e-37	-0.112366	0.127042	0.157584	0.414786
697	0.370438	9.51e-18	0.334893	4.32e-69	0.377636	2.44e-21	0.380004	8.96e-12
698	0.235203	5.32e-09	0.444085	1.36e-155	-0.0833594	0.0356611	0.21262	0.218401
699	0.560677	2.5e-41	0.256461	2.85e-278	0.637766	2.49e-76	0.156388	0.484832
700	0.172419	8.6e-06	0.437947	3.93e-178	0.174527	7.38e-22	0.347727	0.0115846
701	0.31976	7.1e-23	0.225801	1.09e-56	0.0229507	0.518441	-0.346511	0.0144373
702	0.324842	2.8e-42	0.781517	0	-0.145066	0.00117047	1.10569	3.73e-89
703	0.305837	4.13e-60	0.438249	1.19e-30	-0.058272	0.0820768	-0.0981866	0.539286
704	0.145157	2.14e-05	0.400041	3.27e-53	0.0677506	2.3e-13	0.350655	0.00106834
705	0.253763	9.81e-205	0.174022	1.78e-40	0.0808115	4.78e-06	-0.390052	0.137849
706	0.5337	2.87e-16	0.604089	1.54e-132	0.517597	1.85e-18	0.899506	1.41e-32
707	0.409375	4.17e-26	0.354249	3.75e-72	0.512287	2.5e-43	0.0154623	0.944381
708	0.327251	8.41e-24	0.344843	1.92e-91	0.471954	1.53e-58	0.568929	0.0940683
709	0.305131	2.17e-301	0.544312	0	-0.125862	0.016017	-0.332815	0.000606759
710	0.329348	3.77e-49	0.578409	6.1e-154	-0.224454	8.68e-08	-0.0375892	0.845754
711	0.552997	3.14e-95	0.334689	3.9e-88	0.219931	0.00168796	0.379151	3.62e-06
712	0.272214	2.46e-43	0.46589	1.43e-197	0.373456	6.64e-41	0.495685	3.88e-05
713	0.292964	6.06e-09	0.484769	1.63e-34	0.0670065	0.480873	0.439284	0.0964505
714	0.46556	1.48e-40	0.334462	6.4e-106	-0.0620289	0.111109	-0.0961652	0.240339
715	0.348386	1.42e-10	0.428583	1.9e-201	-0.144428	0.000452912	-0.451255	5.76e-05
716	0.384924	2.3e-21	0.454933	4.19e-97	-0.0273594	0.790652	-0.537234	1.41e-14
717	0.354502	1.44e-49	0.514513	1.49e-131	0.309826	2.63e-07	0.306951	0.0951585
718	0.262407	7.04e-20	0.794401	0	0.175171	0.0135068	0.154407	0.308174
719	0.327461	2.85e-09	0.481967	2.57e-218	0.0625361	0.0935195	0.0167707	0.88326
720	0.388457	1e-62	0.638073	3.56e-173	0.363034	3.13e-17	0.0539551	0.751772
721	0.341476	4.94e-12	0.423478	7.34e-56	0.467504	3.41e-08	0.175103	0.430956
722	0.35118	3.21e-33	0.0749729	1.81e-09	0.765412	1.2e-69	0.481488	0.000105995
723	0.253805	0.000203583	0.413748	2.65e-37	0.263829	8.57e-22	-0.112165	0.33955
724	0.317066	1.51e-10	0.533866	0	0.249751	0.00065326	-0.0104878	0.925167
725	0.337633	2.34e-29	0.43154	7.49e-44	0.0870136	0.00505335	0.0390582	0.752691
726	0.191898	1.15e-07	0.283251	6.69e-32	0.308062	1.92e-13	0.0690592	0.708785
727	0.271134	4.14e-16	0.386585	2.85e-106	0.258524	2.46e-09	0.574914	0.001511
728	0.336677	5.31e-18	0.2168	1.23e-25	0.685866	5.19e-74	-0.265744	0.115768
729	0.257047	7.03e-14	0.545923	3.12e-18	0.215778	2.29e-06	0.699175	1.91e-06
730	0.558835	2.56e-53	0.368549	2.65e-100	0.368825	4.5e-259	0.456146	8.34e-05
731	0.517207	1.39e-62	0.267231	5.22e-66	0.114627	1.27e-06	0.0753863	0.633821
732	0.392458	1.96e-24	0.211879	1.42e-14	0.0588177	0.28243	-0.0328065	0.665171
733	0.338954	3.43e-16	0.285057	2.37e-42	0.483836	4.34e-197	-0.0366403	0.856672
734	0.32466	3.6e-18	0.636117	5.6e-206	0.354805	1.66e-28	0.685251	6.45e-27
735	0.242373	2.14e-21	0.303067	8.54e-163	0.251165	1.1e-05	-0.420473	1.27e-07
736	0.317113	4.86e-12	0.0593207	1.1e-07	0.403377	2.65e-15	-0.0233815	0.857801
737	0.26112	1.05e-46	0.588482	9.5e-98	0.278934	2.72e-08	0.182806	0.382137
738	0.179255	1.15e-12	0.32877	8.55e-11	0.414657	6.75e-20	0.315814	0.00961288
739	0.544425	1.04e-55	0.40206	5.35e-37	0.268472	2.81e-27	-0.512373	0.0340292
740	0.308124	5.48e-09	0.516876	6.99e-235	-0.0421625	0.533899	0.442712	0.00230304
741	0.198435	2.18e-31	0.258965	2.28e-136	0.390308	4.35e-62	-0.218682	0.133907
742	0.342395	4.86e-80	0.443347	7.72e-208	0.233446	1.01e-16	-0.234913	0.330435
743	0.289383	6.64e-32	0.414577	9.77e-133	-0.209153	1.56e-06	0.232405	4.56e-08
744	0.447552	8.34e-96	0.183732	7.57e-13	0.243352	3.07e-25	-0.345866	0.00453245
745	0.477709	8.87e-33	0.623668	2.95e-104	0.370537	3.18e-26	0.53509	0.00270662
746	0.322643	4.23e-11	0.49773	1.17e-213	0.309837	1.22e-27	0.398088	0.012978
747	0.348764	1.4e-13	0.495398	5.96e-149	0.0997596	0.00627691	0.191104	0.0555704
748	0.297102	6.15e-35	0.393674	2.3e-282	0.280134	0.00917754	-0.0366799	0.815888
749	0.195132	2.61e-24	0.398079	3.47e-71	0.114958	0.000812732	-0.144628	0.357216
750	0.262242	1.43e-26	0.428367	2.33e-74	-0.028674	0.652139	0.596725	0.00178055
751	0.282494	6.58e-07	0.403888	2.66e-226	-0.0384784	0.4904	0.1893	0.465334
752	0.239577	5.43e-17	0.188633	8.86e-12	0.555164	4.21e-104	0.13553	0.000410553
753	0.397299	4.38e-13	0.458325	1.04e-37	0.127413	0.0636655	-0.252935	0.439301
754	0.244745	6.35e-90	0.532476	4.84e-105	0.15233	0.0227724	0.167468	1.55e-05
755	0.443193	9.04e-10	0.30862	4.47e-216	0.388063	8.95e-08	-0.219778	0.282424
756	0.153344	3.43e-08	0.618931	0	-0.228157	1.08e-07	0.198747	0.0641398
757	0.531229	1.21e-50	0.52029	4.51e-213	0.346102	1.11e-27	-0.22375	0.0565836
758	0.448257	8.68e-36	0.222406	1.18e-30	0.538155	4.43e-150	0.643746	0.000345224
759	0.367637	9.97e-17	0.43184	1.29e-85	0.483871	9.57e-12	-0.00386165	0.975018
760	0.455	2.36e-29	0.603063	5.42e-134	0.432736	7.04e-19	-0.38233	0.0162585
761	0.424564	6.62e-24	0.345172	2.98e-45	0.267744	1.84e-06	0.168915	0.261086
762	0.259634	6.08e-28	0.271687	1.96e-42	0.384674	4.56e-25	-0.258155	0.028512
763	0.418513	3.18e-13	0.306046	2.91e-38	0.451353	4.53e-137	-0.0396473	0.849002
764	0.600456	5.31e-52	0.481558	2.56e-97	-0.014387	0.591853	0.0126681	0.910831
765	0.407747	1.79e-32	0.211677	9.42e-35	0.111917	0.00642948	-0.811865	3.18e-11
766	0.516263	1.17e-78	0.483108	5.45e-128	0.335935	5.6e-17	-0.0823705	0.572299
767	0.100229	0.00625936	0.417915	1.54e-222	0.0337631	0.531283	0.242702	0.0440971
768	0.262936	3.2e-11	0.506285	2.11e-63	-0.274598	4.14e-11	0.566362	1.8e-13
769	0.230218	3.68e-13	0.295321	9.52e-134	0.0205574	0.693646	0.583608	2.8e-06
770	0.198197	6.49e-07	0.393503	7.05e-127	0.471575	9.56e-25	0.184183	0.339306
771	0.307001	9.43e-21	0.312183	1.74e-35	0.0617451	0.028402	0.160835	0.233247
772	0.446667	8.48e-18	0.45488	2.5e-72	0.287071	1.16e-13	-0.229023	0.136662
773	0.319961	1.97e-38	0.423303	6.91e-206	0.0413425	0.48233	-0.200196	0.155925
774	0.571136	2.33e-116	0.33832	1.23e-260	0.47538	2.52e-29	-0.463581	0.00192978
775	0.294233	1.15e-07	0.370084	4.11e-62	0.255013	2.14e-22	-0.261669	0.0972176
776	0.275162	9.11e-26	0.636195	0	0.0371928	0.657083	0.250528	0.136623
777	0.659165	4.49e-168	0.420867	3.65e-33	0.334762	5.12e-50	0.240987	0.00272768
778	0.168985	6.41e-08	0.340053	7.37e-65	0.0742576	1.89e-08	-0.0395689	0.107689
779	-0.040031	0.588216	0.413221	2.93e-174	0.0593615	0.366867	-0.032795	0.881409
780	0.350617	2.41e-17	0.32627	4.92e-141	-0.021922	0.754814	-0.570723	0.0132821
781	0.124637	0.00658182	0.310028	1.9e-21	0.307424	6.15e-27	-0.101341	0.242808
782	0.242207	0.000167598	0.422935	1.06e-80	-0.100255	0.0879704	-0.55121	0.0706141
783	0.482456	9.06e-09	0.530625	0	0.157045	0.0500191	-0.324691	0.00878412
784	0.37837	3.84e-24	0.391821	1.33e-60	0.233391	7.68e-11	-0.309734	5.12e-07
785	0.0392719	0.000669079	0.329317	1.13e-85	0.0275458	0.35797	-0.391795	0.00583665
786	0.245901	1.08e-07	0.837541	1.07e-143	-0.125204	0.00420182	0.757499	5.35e-25
787	0.26979	8.85e-10	0.587799	1.41e-265	0.0350507	0.393497	-0.658899	9.75e-06
788	0.516741	2.71e-16	0.48505	7.05e-44	0.324071	1.01e-10	-0.167317	0.304195
789	0.373972	1.34e-31	0.47121	2.13e-47	0.169591	0.0264791	-0.379524	0.000175561
790	0.6145	1.15e-69	0.367208	3.66e-89	0.18236	5.56e-17	-0.204627	0.123534
791	0.397429	4.89e-24	0.485196	2.41e-224	0.172199	2.02e-30	-0.359276	0.000853501
792	0.259451	1.36e-08	0.447414	1.06e-118	0.0496783	0.429123	-0.444185	1.55e-54
793	0.5724	1.72e-103	0.382321	1.04e-162	0.43949	2.51e-39	-0.19675	0.540845
794	0.263461	2.12e-11	0.526125	2.43e-136	0.276266	1.53e-08	0.390177	3.54e-16
795	0.195051	1.44e-08	0.280756	2.05e-22	0.409692	1.43e-16	0.435134	0.012624
796	0.386772	6.87e-41	0.0241912	0.32644	0.384348	1.28e-32	-0.555994	0.00927869
797	0.527744	3.82e-53	0.494531	1.26e-261	0.0592455	0.233127	0.0359393	0.681903
798	0.524583	1.96e-28	0.527104	6.58e-234	0.565797	1.23e-74	0.094813	0.791806
799	0.332809	7.39e-94	0.573467	4.44e-127	0.165009	0.00493464	0.0901037	0.365809
800	0.330499	1.56e-45	0.229982	2.95e-53	0.407688	4.44e-86	-0.179709	0.117021
801	0.331006	9.86e-12	0.232571	1.75e-20	0.434487	7.48e-18	0.0242452	0.880435
802	0.126333	3.27e-20	0.22886	1.29e-32	0.148854	2.43e-11	-0.474237	3.41e-05
803	0.189294	3.02e-08	0.218564	4.77e-18	-0.178594	0.00102739	-0.18655	0.109908
804	0.190516	1.22e-35	0.612801	3.57e-237	-0.135216	0.0672667	-0.432717	1.58e-06
805	0.479825	6.37e-113	0.132624	1.24e-22	0.274476	2.25e-14	-0.0615602	0.740171
806	0.332427	6.48e-92	0.452994	5.15e-190	0.113889	1.77e-06	-0.576194	0.0139159
807	0.485396	3.29e-21	0.371783	1.79e-241	0.471237	1.82e-09	0.0637713	0.839145
808	0.286475	3.93e-26	0.366559	3.31e-47	0.506613	8.39e-19	0.125082	0.190537
809	0.240668	2.49e-19	0.35814	4.09e-40	0.463038	1.54e-12	-0.067671	0.62102
810	0.327638	2.14e-51	0.273757	1.09e-76	0.503185	1.67e-26	-0.186215	0.439103
811	0.171835	0.00124829	0.318594	4.82e-167	0.118456	0.000336757	-0.396653	0.0318308
812	0.405739	6.77e-12	0.444311	2.88e-85	-0.0483168	0.135876	-0.0638335	0.762801
813	0.243128	4.63e-25	0.427881	1.49e-23	0.136732	0.00839509	0.502152	0.000114337
814	0.397407	2.19e-58	0.352021	1.62e-38	0.565172	4.34e-94	0.0577466	0.85648
815	0.43908	1.21e-28	0.666287	2.48e-94	0.473697	1.75e-23	0.160193	0.289516
816	0.385449	6.3e-16	0.351221	1.39e-138	0.18415	9.67e-06	0.368614	1.06e-05
817	0.295305	3.48e-09	0.542144	0	0.550212	3.87e-10	-0.151872	0.178637
818	0.142896	2.53e-18	0.352998	1.37e-18	0.200383	3.99e-23	0.782252	1.55e-11
819	0.512575	9.2e-28	0.500332	1.38e-141	0.455601	2.96e-40	-0.264029	0.084237
820	0.275887	5.41e-12	0.274504	1.9e-15	0.0780249	0.141832	-0.0445277	0.769857
821	0.315166	5.52e-49	0.284993	1.02e-293	0.0619399	0.129291	-0.411197	7.46e-06
822	0.12596	0.016503	0.502469	1.08e-42	0.0885432	0.21947	0.255485	0.00736245
823	0.341791	2.39e-11	0.718468	6.7e-138	0.191547	0.0151759	0.0680184	0.353512
824	0.0981057	4.01e-06	0.194646	8.02e-12	0.201342	3.34e-18	-0.828512	0.00666915
825	0.279456	6.44e-12	0.612957	1.22e-277	-0.107828	0.0152966	0.0394496	0.845538
826	0.366972	3.02e-202	0.464531	4.15e-189	0.182359	8.59e-09	0.208669	0.170141
827	0.549002	4.46e-17	0.596883	1.23e-96	-0.0245481	0.748041	-0.125107	0.251848
828	0.390957	3.03e-36	0.629122	0	0.172142	0.00584679	-0.492813	0.000710928
829	0.172518	3.92e-39	0.416411	2.12e-262	0.384307	2.79e-14	-0.16374	0.282518
830	0.315368	1.25e-07	0.506843	1.21e-130	0.268173	3.09e-10	-0.0236406	0.873473
831	0.291628	1.29e-34	0.626948	2.90510599754653e-321	0.214068	4.04e-09	-0.988476	1.69e-07
832	0.447798	5.11e-31	0.651271	0	-0.141991	0.000619837	0.315287	0.120756
833	0.48134	8.4e-41	0.333797	1.15e-110	0.24026	3.17e-39	-0.0848184	0.507112
834	0.430122	3e-37	0.514466	1.36e-130	0.34281	7.37e-10	-0.141628	0.45262
835	0.117551	1.15e-06	0.322277	4.18e-13	0.205727	0.000101039	-0.927282	0.00671838
836	0.345219	4.3e-15	0.197162	1.8e-24	0.432667	5.06e-28	0.413517	0.00174427
837	0.213508	1.26e-08	0.701085	5.61e-284	0.308646	3.05e-06	-0.34339	0.145148
838	0.0540609	0.144165	0.357204	4.84e-81	-0.219844	0.00345348	-0.483272	7.19e-19
839	0.347295	1.52e-12	0.333869	1.16e-81	0.463716	2.39e-13	0.10713	0.432795
840	0.227256	8.22e-134	0.509708	7.91e-76	0.106569	1.51e-05	-0.00612302	0.960048
841	0.181994	1.06e-05	0.38896	1.86e-97	0.181243	0.00207543	-0.0919778	0.50512
842	0.359726	7.53e-22	0.319918	6.24e-61	0.166687	2.75e-05	0.218664	0.305867
843	0.263161	1.9e-15	0.45208	1.12e-19	0.211607	1.02e-06	-0.261195	0.349161
844	0.202155	2.18e-06	0.375491	7.43e-23	0.0702623	0.174015	0.373025	0.0567261
845	0.332207	2.34e-20	0.534897	3.77e-266	0.114966	0.0307547	-0.0341607	0.882236
846	0.314079	5.34e-09	0.397776	3.53e-140	0.0847066	0.00968371	0.547774	2.09e-05
847	0.293825	1.31e-15	0.396375	3.92e-131	0.114924	0.00163377	0.599206	1.02e-17
848	0.413544	8.12e-15	0.594085	1.51e-288	0.175302	0.00488281	-0.00793822	0.967995
849	0.295089	3.84e-11	0.693022	3.64e-138	-0.0826391	0.209439	0.399192	4.94e-11
850	0.402833	1.29e-47	0.62965	3.64e-231	-0.0558948	0.0332356	-0.185467	0.0224366
851	0.287615	1.33e-28	0.434185	2.47e-200	0.276773	1.47e-62	-0.000896679	0.995508
852	0.27906	1.53e-27	0.375605	3.33e-76	0.0687305	0.00188514	-0.347713	0.209261
853	0.25244	4.78e-09	0.415393	4.65e-117	0.251742	6.68e-06	-0.242515	0.29747
854	0.458238	1.14e-29	0.416929	0	0.466014	3.75e-46	0.463494	0.0378751
855	0.0857647	0.0485693	0.30665	1.37e-30	-0.120628	6.05e-05	0.196379	0.000192289
856	0.281375	9.81e-22	0.466286	4e-161	0.217467	4.25e-15	0.247706	0.00495976
857	0.180341	4.85e-06	0.321705	4e-168	-0.172067	0.00031083	0.556782	3.03e-14
858	0.286821	7.58e-15	0.322482	9.26e-15	0.112273	4.82e-05	0.444748	0.0481732
859	0.357984	1.19e-18	0.327764	1.75e-100	0.43128	1.24e-14	0.350984	0.00368344
860	0.399739	8.19e-20	0.503789	1e-236	0.337592	5.17e-46	-0.259153	0.0276021
861	0.23999	2.31e-06	0.380528	9.99e-268	0.172997	0.0035403	-0.565845	3.97e-08
862	0.281888	8.32e-26	0.370398	4.65e-61	0.350691	2.34e-14	0.289544	0.0004094
863	0.464136	2.87e-15	0.479119	2.46e-142	0.514138	1.94e-17	0.0928858	0.511786
864	0.259379	4.91e-11	0.347058	7.79e-200	0.517779	5.13e-48	0.287642	0.0850232
865	0.548902	2.19e-212	0.538604	7.86e-72	0.431657	2.03e-30	-0.210684	0.557961
866	0.237896	4.71e-11	0.553422	1.96e-208	0.364609	3.39e-26	-0.120886	0.516429
867	0.486815	7.1e-71	0.643263	1.47e-307	0.31924	1.99e-54	-0.165081	0.454645
868	0.421363	8.03e-83	0.496426	3.12e-145	0.22084	1.02e-06	-0.592587	3.57e-07
869	0.267613	6.46e-33	0.475716	3.68e-90	0.151094	0.0010139	0.189293	0.393525
870	0.217436	1.94e-15	0.239983	6.93e-13	0.268206	3.2e-08	0.183992	0.100278
871	0.623509	1.77e-59	0.307723	1.07e-38	0.310468	4.24e-06	0.304924	0.011164
872	0.226538	2.49e-06	0.296921	1.65e-126	0.0826078	0.263587	-0.55884	8.63e-05
873	0.51698	5.83e-36	0.429943	1.86e-56	0.108363	0.0618154	-0.0542089	0.826289
874	0.254452	1.57e-44	0.385234	2.62e-104	0.231465	0.0106553	-0.387759	0.0432359
875	0.437335	8.17e-47	0.534274	9.99e-269	0.189534	0.000135573	0.0344683	0.849188
876	0.437723	3.15e-24	0.249675	5.03e-227	0.0982676	7.04e-08	-0.119413	0.262985
877	0.29546	1.4e-05	0.36136	2.38e-50	0.276602	5.46e-54	-0.23124	0.318321
878	0.488623	2.66e-178	0.398298	1.32e-37	0.210547	1.45e-07	-0.488363	1.63e-06
879	0.103364	2.77e-12	0.289336	4.69e-68	-0.347736	9.65e-29	-0.183843	1.34e-05
880	0.167775	2.24e-14	0.352049	2.13e-47	-0.0476522	0.230598	-0.27341	0.0173624
881	0.305625	5.3e-39	0.603419	3.56e-162	0.096871	0.0708649	0.0726064	0.599785
882	0.401923	3.92e-165	0.538022	6.62e-81	-0.163505	0.000154409	-0.195042	0.104435
883	0.536214	1.23e-82	0.665843	4.4e-224	0.35628	1.12e-22	0.171753	0.285516
884	0.402258	4.85e-21	0.555241	0	-0.11944	0.256244	-0.425363	0.00560829
885	0.470898	1.57e-73	0.327533	2.22e-124	0.327831	4.71e-79	0.18381	0.213452
886	0.436889	2.13e-118	0.737741	4.69e-226	-0.374001	3.23e-144	0.244182	0.000426705
887	0.192083	3.4e-05	0.547438	4.57e-130	-0.218058	6.19e-05	-0.0367916	0.542953
888	0.321286	3.73e-12	0.398709	4.34e-188	0.550997	2.16e-53	0.0797628	0.665236
889	0.344667	1.71e-35	0.281323	1.03e-65	0.380318	5.68e-18	-0.151382	0.517655
890	0.26491	5.45e-08	0.468371	9.45e-79	-0.24872	1.05e-13	-0.0579721	0.55654
891	0.264047	2.43e-06	0.255669	2.05e-42	0.336002	2.59e-09	-0.020728	0.861753
892	0.0438514	0.354719	0.559342	1.11e-138	-0.137056	0.00187788	-0.139084	0.179977
893	0.363064	5.58e-31	0.667409	1.48e-268	-0.133122	0.0129052	-0.0748983	0.637728
894	0.399237	1.89e-10	0.396588	1.07e-65	0.068098	0.00898945	-0.601848	0.00739378
895	0.308958	3.88e-10	0.536597	0	-0.141808	0.0483014	-0.430905	1.27e-05
896	0.382245	8.7e-292	0.670667	7.72e-273	0.0401395	0.00803561	0.405254	0.0165632
897	0.424088	2.03e-75	0.611813	0	0.454957	4.69e-90	0.701025	0.00177004
898	0.499629	3.59e-18	0.544743	2e-152	0.381153	4.43e-59	0.942889	6.38e-33
899	0.310729	1.17e-19	0.522398	0	0.184813	0.00182281	0.158598	3.31e-41
900	0.40489	4.12e-43	0.421325	3.75e-302	0.0456249	0.538714	0.131816	0.257442
901	0.270826	2.64e-18	0.352285	1.39e-189	-0.12634	5.22e-08	-0.816435	5.49e-19
902	0.428141	7.93e-85	0.351308	1.58e-25	0.116738	0.0320661	0.381433	3.64e-13
903	0.3419	5.88e-12	0.321827	0	0.0636058	0.302503	0.199741	0.0665648
904	0.494198	1.22e-68	0.556724	9.22e-207	-0.119234	0.000598261	0.154792	0.0797782
905	0.270132	7.12e-15	0.219161	1.42e-25	0.44051	2.04e-13	-0.0604947	0.708014
906	0.0553779	0.240384	0.344971	6.7e-33	0.457565	8.33e-08	0.819808	2.76e-06
907	0.325768	7.94e-19	0.416093	2.44e-160	-0.32023	5.28e-07	-0.731244	7.18e-16
908	0.303476	5.8e-16	0.489422	3.46e-75	0.331678	1.1e-08	0.750595	2.07e-06
909	0.428105	3.13e-22	0.416531	2.98e-67	0.23606	8.82e-13	-0.0787049	0.155073
910	0.14754	0.00389858	0.301924	1.59e-35	0.401295	7.55e-17	0.562529	3.65e-05
911	0.217393	9.9e-13	0.429314	1.45e-307	0.00699318	0.821476	-0.249273	0.0264302
912	0.37853	2.27e-23	0.473528	0	0.274022	1.09e-69	0.0283601	0.913244
913	0.379068	2.24e-92	0.405668	3.94e-192	0.629229	2.16e-28	0.322884	0.119343
914	0.199912	3.17e-19	0.114519	1.66e-24	0.174014	0.0274615	-0.746205	4.19e-08
915	0.155818	5.08e-06	0.414105	0	0.298162	1.42e-08	-0.159462	0.361029
916	0.477233	2.39e-19	0.358729	3.06e-199	0.232627	9.58e-05	-0.403515	0.0396698
917	0.203953	0.000721099	0.0855094	4.13e-11	-0.00417706	0.705958	0.0827803	0.519448
918	0.175864	9.69e-06	0.248861	2.65e-47	0.46358	6.07e-24	-0.210472	0.151305
919	0.281791	1.27e-16	0.213854	1.11e-60	0.530457	7.67e-41	-0.0458319	0.880392
920	0.315458	2.2e-14	0.220664	1.85e-17	0.517429	1.3e-44	-0.132429	0.613182
921	0.409929	3.47e-19	0.285183	3.26e-63	0.224071	0.0016431	0.14178	0.113843
922	0.420432	1.98e-49	0.392364	1.34e-142	0.64073	1.25e-148	-0.0761189	0.690881
923	0.303749	5.13e-33	0.539602	1.41e-206	-0.264442	1.15e-40	-0.820025	0.00841993
924	0.248181	4.54e-12	0.415038	2.95e-107	0.027379	0.613385	0.193006	0.322902
925	0.44207	5.01e-20	0.279035	6.47e-20	0.263133	1.15e-07	0.0501111	0.664902
926	0.324251	9.74e-76	0.306754	2.2e-39	0.260002	7.83e-10	-0.573728	0.0112537
927	0.329706	4.01e-161	0.400386	1.09e-134	0.284155	1.59e-19	0.169811	0.379608
928	0.425088	1.12e-141	0.476382	2.45e-225	0.0589348	0.232682	0.307826	0.14603
929	0.404498	1.18e-09	0.31308	8.77e-48	0.406921	1.49e-08	-0.0685589	0.372702
930	0.299568	1.81e-15	0.414789	4.74e-105	0.112402	0.116936	-0.0155037	0.931233
931	0.264497	3.25e-14	0.573044	0	0.00703491	0.73942	0.271822	0.0455648
932	0.456322	5.12e-68	0.379994	4.42e-288	0.0686638	0.000656444	-0.191235	0.00401864
933	0.458232	1.31e-29	0.69336	0	0.103242	0.0558429	-0.0830981	0.225135
934	0.284807	1.16e-24	0.311092	1.74e-137	0.292894	2.29e-14	-0.477829	0.00113742
935	0.3301	1.22e-12	0.570458	1.43e-45	0.191802	2.18e-18	0.0496645	0.582686
936	0.233906	6.07e-06	0.386772	6.5e-138	-0.0734866	0.086195	-0.332916	0.0345333
937	0.345177	2.11e-07	0.613701	0	0.320881	2.87e-07	-0.0549443	0.759836
938	0.256061	9.56e-29	0.260334	6.89e-104	0.43936	2.84e-27	0.458408	2.18e-57
939	0.109724	9.88e-09	0.31445	3.06e-55	0.372082	1.36e-63	0.710522	1.78e-06
940	0.365435	2.34e-241	0.3052	3.93e-116	0.10479	0.00016493	0.226257	0.0481298
941	0.297748	1.04e-11	0.179393	1.25e-60	0.208188	0.00517288	0.306322	0.00175636
942	0.220121	1.27e-12	0.342826	5.5e-44	0.271569	0.000149806	0.195232	0.064322
943	0.119872	5.42e-05	0.424718	1.11e-84	-0.244859	9.46e-25	0.142947	0.578028
944	0.240827	9.01e-09	0.404539	1.01e-79	0.319271	1.52e-07	0.424174	0.10148
945	0.331417	5.56e-08	0.602533	1.28e-299	0.261046	1.25e-12	0.0792062	0.717456
946	0.408029	2.77e-37	0.241863	1.48e-26	0.536489	6.19e-14	0.687136	5.61e-07
947	0.398769	4.55e-61	0.402924	9.78e-35	0.431655	1.44e-24	0.107629	0.506875
948	0.139218	2.07e-05	0.283818	6.82e-89	0.0978234	0.181866	-0.0489594	0.727401
949	0.248064	5.69e-17	0.310346	2.96e-151	0.218865	3.2e-11	-0.391665	0.103305
950	0.342566	1.37e-15	0.35883	1.32e-149	0.321021	2.86e-35	-0.100601	0.6387
951	0.474189	4.32e-65	0.524125	1.34e-81	0.124549	2.41e-05	0.296185	0.104445
952	0.294301	3.43e-17	0.516024	2.24e-209	0.182322	0.000278151	0.0688264	0.72384
953	0.448437	1.25e-23	0.453048	3.75e-78	0.256179	2.18e-18	-0.14329	0.539883
954	0.156012	8.28e-06	0.292165	1.72e-56	0.378621	4.77e-73	0.286757	0.0869257
955	0.450457	4.62e-292	0.457049	6.76e-105	0.741755	3.66e-26	-0.0373775	0.866198
956	0.286437	1.85e-05	0.463855	1.96e-169	0.171491	0.0263774	0.744203	6.42e-31
957	0.276825	6.31e-16	0.437715	1.97940570200228e-311	0.4501	3.37e-16	0.520088	1.96e-08
958	0.548393	0	0.551981	1.21e-248	0.422059	5.41e-34	-0.247146	0.0399237
959	0.0990202	0.0253847	0.01373	0.486861	0.294	1.09e-12	0.434667	0.00165659
960	0.340453	8.41e-30	0.338063	2.64e-87	0.081404	0.00734118	-0.371189	0.0334113
961	0.365734	4.22e-30	0.335292	9.77e-52	0.364249	1.17e-22	0.163075	0.351504
962	0.191445	6.67e-05	0.385219	8.23e-77	-0.100009	0.0932309	-0.487074	0.0858717
963	0.0708981	1.41e-20	0.222847	1.52e-25	0.423698	0.000415478	0.0393393	0.861232
964	0.433849	3.09e-23	0.478653	4.89e-47	0.509811	7.73e-43	0.316375	1.77e-16
965	0.113569	2.41e-13	0.298835	5.94e-72	0.202886	5.55e-05	0.440429	6.75e-06
966	0.446326	8.03e-15	0.37537	1.97e-13	0.228813	1.72e-12	0.710331	6.88e-19
967	0.342788	2.34e-13	0.514667	1.59e-300	0.440107	5.43e-19	0.298164	0.00198721
968	0.200347	5.01e-12	0.483547	2.51e-140	-0.0160675	0.562551	-0.107768	0.639627
969	0.416686	3.1e-19	0.595947	4.41e-86	0.201331	8.23e-21	0.619177	1.19e-11
970	0.287199	1.17e-09	0.295268	1.29e-173	0.15021	5.38e-05	-0.188044	0.115622
971	0.133636	1.34e-06	0.517189	0	-0.271459	2.62e-06	-0.231578	0.0601547
972	0.254559	3.25e-09	0.220901	3.07e-18	0.463485	4.31e-167	0.16696	0.236856
973	0.322637	9.99e-21	0.296606	7.37e-95	0.624585	4.97e-181	-0.0199464	0.907642
974	0.32278	3.17e-08	0.386526	1.31e-71	-0.0203178	0.21237	-0.642072	0.00180998
975	0.19889	1.43e-15	0.542737	2.71e-116	-0.259288	4.51e-08	0.150394	0.202309
976	0.27704	7.26e-66	0.338686	1.1e-35	0.187107	7.19e-05	0.204179	0.144653
977	0.148507	1.41e-10	0.120132	4.04e-09	0.298503	3.63e-06	0.526876	0.00074771
978	0.207995	5.77e-32	0.780419	2.51e-183	-0.0165606	0.61948	0.146936	0.124954
979	0.502284	5.28e-49	0.781152	2.37e-230	-0.0423096	0.50159	0.812414	2.69e-07
980	0.386628	2.66e-123	0.443861	4.42e-111	0.11636	0.0117388	-0.0244783	0.826716
981	0.210246	3.03e-06	0.208588	3.68e-23	-0.20713	2.6783199255046e-315	-0.955604	1.03e-05
982	0.240082	6.55e-11	0.342618	2.7e-76	0.131086	0.0257777	0.431729	7.97e-06
983	0.39249	4.44e-50	0.360966	2.37e-81	0.469161	6.62e-43	0.649914	0.00717575
984	0.467265	6.89e-101	0.298987	1.48e-38	0.381271	1.71e-21	-0.545251	0.0147743
985	0.430212	1.09e-30	0.344835	1.19e-115	0.0976689	0.019035	0.525497	0.000197766
986	0.227054	2.47e-09	0.419622	0	-0.169537	5.24e-06	-0.805374	0.000359067
987	0.208423	1.28e-06	0.582392	9.15e-221	0.0465259	0.521025	0.126495	0.348156
988	0.33219	3.13e-36	0.402012	8.58e-77	0.050461	0.301756	-0.295628	0.000392057
989	0.38809	5.55e-46	0.186629	1.37e-61	0.254874	9.24e-05	-0.325859	0.00308113
990	0.221061	1.35e-08	0.358295	4.24e-32	0.130307	0.0757906	0.0468722	0.804821
991	0.346401	7.12e-35	0.535371	6.8e-57	0.0752249	0.263167	-0.65041	0.000335614
992	0.285919	6.36e-29	0.630093	0	0.169685	2.28e-16	0.15886	5.52e-21
993	0.318925	2.87e-15	0.538169	2.34e-196	-0.0797802	0.0212776	-0.292112	0.0282977
994	0.407335	4.29e-40	0.26541	4.65e-74	0.595387	4.93e-11	0.528119	0.0181153
995	0.327992	5.13e-07	0.258147	6.15e-92	0.102557	0.0515361	-0.248628	0.0923223
996	0.199906	0.00165724	0.332605	4.75e-59	0.14005	0.025588	0.301977	0.0988689
997	0.382839	2.14e-60	0.43171	8.11e-23	0.20371	2.82e-06	-0.293254	0.25844
998	0.283225	9.78e-52	0.497424	2.11e-16	0.495483	3.66e-43	0.0391352	0.787984
999	0.443362	1.74e-65	0.4886	8.48e-43	0.598758	2.06e-20	-0.130789	0.630874
1000	0.426656	2.89e-123	0.35189	8.08e-179	0.635744	5.22e-83	0.299443	0.117642
